# Supplementary material for: Revision of the genus Ptomaphagus Hellwig (Coleoptera, Leiodidae, Cholevinae) from Taiwan Island
Source: Zookeys. 2016 Aug 8;(609):43–62. doi: 10.3897/zookeys.609.9327 (PMC4984418; doi:10.3897/zookeys.609.9327)
Supplement: XML Treatment for Ptomaphagus s. str. [file zookeys.609.9327-treatment2.xml]

<!DOCTYPE tp:taxon-treatment
  PUBLIC "-//TaxonX//DTD Taxonomic Treatment Publishing DTD v0 20100105//EN" "tax-treatment-NSO.dtd">
<tp:taxon-treatment xmlns:tp="http://www.plazi.org/taxpub"><tp:treatment-meta><kwd-group><label>Taxon classification</label><kwd><named-content content-type="kingdom">Animalia</named-content></kwd><kwd><named-content content-type="order">Coleoptera</named-content></kwd><kwd><named-content content-type="family">Leiodidae</named-content></kwd></kwd-group><mixed-citation publication-type="journal"><person-group><name><surname>Wang</surname><given-names>Cheng-Bin</given-names></name><name><surname>Nishikawa</surname><given-names>Masaaki</given-names></name><name><surname>Perreau</surname><given-names>Michel</given-names></name><name><surname>Růžička</surname><given-names>Jan</given-names></name><name><surname>Hayashi</surname><given-names>Yasuhiko</given-names></name></person-group><article-title>Revision of the genus <italic><tp:taxon-name><tp:taxon-name-part taxon-name-part-type="genus">Ptomaphagus</tp:taxon-name-part></tp:taxon-name></italic> Hellwig (<tp:taxon-name><tp:taxon-name-part taxon-name-part-type="order">Coleoptera</tp:taxon-name-part></tp:taxon-name>, <tp:taxon-name><tp:taxon-name-part taxon-name-part-type="family">Leiodidae</tp:taxon-name-part></tp:taxon-name>, <tp:taxon-name><tp:taxon-name-part taxon-name-part-type="subfamily">Cholevinae</tp:taxon-name-part></tp:taxon-name>) from Taiwan Island</article-title><source>Zookeys</source><day>8</day><month>8</month><year>2016</year><volume>2016</volume><issue>609</issue><fpage>43</fpage><lpage>62</lpage><pub-id pub-id-type="doi">10.3897/zookeys.609.9327</pub-id></mixed-citation></tp:treatment-meta><tp:nomenclature><label>Subgenus</label><tp:taxon-name>
            <tp:taxon-name-part taxon-name-part-type="genus">Ptomaphagus</tp:taxon-name-part>
            <tp:taxon-name-part taxon-name-part-type="sensu">s. str.</tp:taxon-name-part>
          </tp:taxon-name></tp:nomenclature><tp:treatment-sec sec-type="distribution" id="SECID0EMGAE"><title>Distribution.</title><p>Palaearctic, north Oriental.</p></tp:treatment-sec><tp:treatment-sec sec-type="key" id="SECID0ERGAE"><title>Key to species of <italic><tp:taxon-name><tp:taxon-name-part taxon-name-part-type="genus">Ptomaphagus</tp:taxon-name-part></tp:taxon-name></italic> Hellwig from Taiwan Island</title><table-wrap content-type="key" position="anchor" orientation="portrait"><table id="TID0ELMAC" rules="all"><tbody><tr><td rowspan="1" colspan="1">1</td><td rowspan="1" colspan="1">Metathoracic wings absent; aedeagus large and strongly asymmetrical, median lobe turning to right at apex (Figs <xref ref-type="fig" rid="F6">6A, B</xref>); spermatheca spiral-shaped, distal part discoid (Fig. <xref ref-type="fig" rid="F7">7A–C</xref>)</td><td rowspan="1" colspan="1">
                    <bold><tp:taxon-name><tp:taxon-name-part taxon-name-part-type="genus">Ptomaphagus</tp:taxon-name-part> <tp:taxon-name-part taxon-name-part-type="sensu">(s. str.)</tp:taxon-name-part> <tp:taxon-name-part taxon-name-part-type="species">yasutoshii</tp:taxon-name-part></tp:taxon-name> Nishikawa</bold>
                  </td></tr><tr><td rowspan="1" colspan="1">–</td><td rowspan="1" colspan="1">Metathoracic wings fully developed; aedeagus small and almost symmetrical, median lobe not turning to right at apex; spermatheca J-shaped, distal part simply curved</td><td rowspan="1" colspan="1">
                    <bold>2</bold>
                  </td></tr><tr><td rowspan="1" colspan="1">2</td><td rowspan="1" colspan="1">Elytral apices widely rounded; aedeagus stout and wide; spermatheca not coiled in proximal part</td><td rowspan="1" colspan="1">
                    <bold><tp:taxon-name><tp:taxon-name-part taxon-name-part-type="genus">Ptomaphagus</tp:taxon-name-part> <tp:taxon-name-part taxon-name-part-type="sensu">(s. str.)</tp:taxon-name-part> <tp:taxon-name-part taxon-name-part-type="species">kuntzeni</tp:taxon-name-part></tp:taxon-name> Sokolowski</bold>
                  </td></tr><!--PageBreak--><tr><td rowspan="1" colspan="1">–</td><td rowspan="1" colspan="1">Elytral apices narrowly rounded (Figs <xref ref-type="fig" rid="F8">8G, H</xref>; <xref ref-type="fig" rid="F11">11G, H</xref>); aedeagus long and slender (Fig. <xref ref-type="fig" rid="F9">9A–D</xref>); spermatheca coiled in proximal part (Fig. <xref ref-type="fig" rid="F10">10B, C</xref>)</td><td rowspan="1" colspan="1">
                    <bold>3</bold>
                  </td></tr><tr><td rowspan="1" colspan="1">3</td><td rowspan="1" colspan="1">Antennomere XI with length/width = 1.9 (Fig. <xref ref-type="fig" rid="F8">8A</xref>); right apicoventral piece of aedeagal median lobe broad (Fig. <xref ref-type="fig" rid="F9">9H</xref>); spermatheca extended leftwards in proximal part (Fig. <xref ref-type="fig" rid="F10">10B</xref>)</td><td rowspan="1" colspan="1">
                    <bold><tp:taxon-name><tp:taxon-name-part taxon-name-part-type="genus">Ptomaphagus</tp:taxon-name-part> <tp:taxon-name-part taxon-name-part-type="sensu">(s. str.)</tp:taxon-name-part> <tp:taxon-name-part taxon-name-part-type="species">chenggongi</tp:taxon-name-part></tp:taxon-name> sp. n.</bold>
                  </td></tr><tr><td rowspan="1" colspan="1">–</td><td rowspan="1" colspan="1">Antennomere XI with length/width = 1.3 (Fig. <xref ref-type="fig" rid="F11">11A</xref>); right apicoventral piece of aedeagal median lobe rather small (Fig. <xref ref-type="fig" rid="F9">9I</xref>); spermatheca not extended leftwards in proximal part (Fig. <xref ref-type="fig" rid="F10">10C</xref>)</td><td rowspan="1" colspan="1">
                    <bold><tp:taxon-name><tp:taxon-name-part taxon-name-part-type="genus">Ptomaphagus</tp:taxon-name-part> <tp:taxon-name-part taxon-name-part-type="sensu">(s. str.)</tp:taxon-name-part> <tp:taxon-name-part taxon-name-part-type="species">tingtingae</tp:taxon-name-part></tp:taxon-name> sp. n.</bold>
                  </td></tr></tbody></table></table-wrap><fig id="F1" position="float" orientation="portrait"><label>Figure 1.</label><caption><p>Habitus of <tp:taxon-name><tp:taxon-name-part taxon-name-part-type="genus">Ptomaphagus</tp:taxon-name-part> <tp:taxon-name-part taxon-name-part-type="sensu">(s. str.)</tp:taxon-name-part> <tp:taxon-name-part taxon-name-part-type="species">kuntzeni</tp:taxon-name-part></tp:taxon-name> Sokolowski, 1957 from Taiwan (dorsal view). <bold>A</bold> ♂ (Fenchihu) <bold>B</bold> ♀ (Meifeng). Scale bar 1 mm.</p></caption><graphic xmlns:xlink="http://www.w3.org/1999/xlink" xlink:href="zookeys-609-043-g001.jpg" position="float" orientation="portrait" xlink:type="simple" id="oo_98558.jpg"/></fig><fig id="F2" position="float" orientation="portrait"><label>Figure 2.</label><caption><p>Habitus of <tp:taxon-name><tp:taxon-name-part taxon-name-part-type="genus">Ptomaphagus</tp:taxon-name-part> <tp:taxon-name-part taxon-name-part-type="sensu">(s. str.)</tp:taxon-name-part> <tp:taxon-name-part taxon-name-part-type="species">yasutoshii</tp:taxon-name-part></tp:taxon-name> Nishikawa, 1993 (dorsal view). <bold>A</bold> ♂ (holotype) <bold>B</bold> ♀ (allotype) <bold>C</bold> ♂ (holotype of <tp:taxon-name><tp:taxon-name-part taxon-name-part-type="genus">Ptomaphagus</tp:taxon-name-part> <tp:taxon-name-part taxon-name-part-type="sensu">(s. str.)</tp:taxon-name-part> <tp:taxon-name-part taxon-name-part-type="species">smetanai</tp:taxon-name-part></tp:taxon-name> Perreau, 1996, syn. n.) <bold>D</bold> ♀ (Yushan). Scale bar 1 mm.</p></caption><graphic xmlns:xlink="http://www.w3.org/1999/xlink" xlink:href="zookeys-609-043-g002.jpg" position="float" orientation="portrait" xlink:type="simple" id="oo_98559.jpg"/></fig><fig id="F3" position="float" orientation="portrait"><label>Figure 3.</label><caption><p>Habitus of <italic><tp:taxon-name><tp:taxon-name-part taxon-name-part-type="genus">Ptomaphagus</tp:taxon-name-part></tp:taxon-name></italic> (s. str.) spp. (dorsal view). <bold>A, B</bold> <tp:taxon-name><tp:taxon-name-part taxon-name-part-type="genus">Ptomaphagus</tp:taxon-name-part> <tp:taxon-name-part taxon-name-part-type="sensu">(s. str.)</tp:taxon-name-part> <tp:taxon-name-part taxon-name-part-type="species">chenggongi</tp:taxon-name-part></tp:taxon-name> sp. n. <bold>C–E</bold> <tp:taxon-name><tp:taxon-name-part taxon-name-part-type="genus">Ptomaphagus</tp:taxon-name-part> <tp:taxon-name-part taxon-name-part-type="sensu">(s. str.)</tp:taxon-name-part> <tp:taxon-name-part taxon-name-part-type="species">tingtingae</tp:taxon-name-part></tp:taxon-name> sp. n. <bold>A, C</bold> ♂ (holotypes) <bold>B, D</bold> ♀ (paratypes) <bold>E</bold> ♂ (line-art drawing). Scale bar 1 mm.</p></caption><graphic xmlns:xlink="http://www.w3.org/1999/xlink" xlink:href="zookeys-609-043-g003.jpg" position="float" orientation="portrait" xlink:type="simple" id="oo_98560.jpg"/></fig><fig id="F4" position="float" orientation="portrait"><label>Figure 4.</label><caption><p>Aedeagal apices of <tp:taxon-name><tp:taxon-name-part taxon-name-part-type="genus">Ptomaphagus</tp:taxon-name-part> <tp:taxon-name-part taxon-name-part-type="sensu">(s. str.)</tp:taxon-name-part> <tp:taxon-name-part taxon-name-part-type="species">kuntzeni</tp:taxon-name-part></tp:taxon-name> Sokolowski, 1957 (ventral view). <bold>A–D</bold> Fenchihu, Taiwan Island <bold>E, F</bold> Amami-Ôshima Island, Japan <bold>B, D, F</bold> right apicoventral piece of median lobe. Scale bars 0.1 mm.</p></caption><graphic xmlns:xlink="http://www.w3.org/1999/xlink" xlink:href="zookeys-609-043-g004.jpg" position="float" orientation="portrait" xlink:type="simple" id="oo_98561.jpg"/></fig><fig id="F5" position="float" orientation="portrait"><label>Figure 5.</label><caption><p>
          <tp:taxon-name><tp:taxon-name-part taxon-name-part-type="genus">Ptomaphagus</tp:taxon-name-part> <tp:taxon-name-part taxon-name-part-type="sensu">(s. str.)</tp:taxon-name-part> <tp:taxon-name-part taxon-name-part-type="species">yasutoshii</tp:taxon-name-part></tp:taxon-name> Nishikawa, 1993 (♂ holotype; ♀ allotype). <bold>A</bold> antenna ♂ (dorsal view) <bold>B</bold> pronotum ♂ (dorsal view) <bold>C</bold> protarsus ♂ (dorsal view) <bold>D</bold> protarsus ♀ (dorsal view) <bold>E</bold> protibia and profemur ♂ (ventral view) <bold>F</bold> protibia and profemur ♀ (ventral view) <bold>G</bold> elytral apex ♂ (dorsoapical view) <bold>H</bold> elytral apex ♀ (dorsoapical view) <bold>I</bold> ventrite VIII ♂ (ventral view) <bold>J</bold> genital segment ♂ (ventral view). Scale bars 0.1 mm.</p></caption><graphic xmlns:xlink="http://www.w3.org/1999/xlink" xlink:href="zookeys-609-043-g005.jpg" position="float" orientation="portrait" xlink:type="simple" id="oo_98562.jpg"/></fig><fig id="F6" position="float" orientation="portrait"><label>Figure 6.</label><caption><p>Aedeagi of <tp:taxon-name><tp:taxon-name-part taxon-name-part-type="genus">Ptomaphagus</tp:taxon-name-part> <tp:taxon-name-part taxon-name-part-type="sensu">(s. str.)</tp:taxon-name-part> <tp:taxon-name-part taxon-name-part-type="species">yasutoshii</tp:taxon-name-part></tp:taxon-name> Nishikawa, 1993. <bold>A, C, F, H</bold> holotype <bold>B, D, E, G, I</bold> holotype of <tp:taxon-name><tp:taxon-name-part taxon-name-part-type="genus">Ptomaphagus</tp:taxon-name-part> <tp:taxon-name-part taxon-name-part-type="sensu">(s. str.)</tp:taxon-name-part> <tp:taxon-name-part taxon-name-part-type="species">smetanai</tp:taxon-name-part></tp:taxon-name> Perreau, 1996, syn. n. <bold>A, B</bold> aedeagi (dorsal view) <bold>C, D</bold> aedeagi (lateral view) <bold>E</bold> paramere apex (lateral view) <bold>F, G</bold> aedeagal apices (ventral view) <bold>H, I</bold> right apicoventral piece of median lobe (ventral view). Scale bars 0.1 mm.</p></caption><graphic xmlns:xlink="http://www.w3.org/1999/xlink" xlink:href="zookeys-609-043-g006.jpg" position="float" orientation="portrait" xlink:type="simple" id="oo_98563.jpg"/></fig><fig id="F7" position="float" orientation="portrait"><label>Figure 7.</label><caption><p>
          <tp:taxon-name><tp:taxon-name-part taxon-name-part-type="genus">Ptomaphagus</tp:taxon-name-part> <tp:taxon-name-part taxon-name-part-type="sensu">(s. str.)</tp:taxon-name-part> <tp:taxon-name-part taxon-name-part-type="species">yasutoshii</tp:taxon-name-part></tp:taxon-name> Nishikawa, 1993 (♀ Yushan). <bold>A</bold> spermatheca and genital segment (ventral view) <bold>B</bold> spermatheca (lateral view) <bold>C</bold> spermatheca (dorsal view) <bold>D</bold> ventrite VIII ♀ (ventral view). Scale bars 0.1 mm.</p></caption><graphic xmlns:xlink="http://www.w3.org/1999/xlink" xlink:href="zookeys-609-043-g007.jpg" position="float" orientation="portrait" xlink:type="simple" id="oo_98564.jpg"/></fig><fig id="F8" position="float" orientation="portrait"><label>Figure 8.</label><caption><p>
          <tp:taxon-name><tp:taxon-name-part taxon-name-part-type="genus">Ptomaphagus</tp:taxon-name-part> <tp:taxon-name-part taxon-name-part-type="sensu">(s. str.)</tp:taxon-name-part> <tp:taxon-name-part taxon-name-part-type="species">chenggongi</tp:taxon-name-part></tp:taxon-name> sp. n. (paratypes). <bold>A</bold> antenna ♂ (dorsal view) <bold>B</bold> pronotum ♂ (dorsal view) <bold>C</bold> protarsus ♂ (dorsal view) <bold>D</bold> protarsus ♀ (dorsal view) <bold>E</bold> protibia and profemur ♂ (ventral view) <bold>F</bold> protibia and profemur ♀ (ventral view) <bold>G</bold> elytral apex ♂ (dorsoapical view) <bold>H</bold> elytral apex ♀ (dorsoapical view) <bold>I</bold> ventrite VIII ♂ (ventral view) <bold>J</bold> genital segment ♂ (ventral view). Scale bars 0.1 mm.</p></caption><graphic xmlns:xlink="http://www.w3.org/1999/xlink" xlink:href="zookeys-609-043-g008.jpg" position="float" orientation="portrait" xlink:type="simple" id="oo_98565.jpg"/></fig><fig id="F9" position="float" orientation="portrait"><label>Figure 9.</label><caption><p>Aedeagi of <italic><tp:taxon-name><tp:taxon-name-part taxon-name-part-type="genus">Ptomaphagus</tp:taxon-name-part></tp:taxon-name></italic> (s. str.) spp. <bold>A, C, E, G, H</bold> <tp:taxon-name><tp:taxon-name-part taxon-name-part-type="genus">Ptomaphagus</tp:taxon-name-part> <tp:taxon-name-part taxon-name-part-type="sensu">(s. str.)</tp:taxon-name-part> <tp:taxon-name-part taxon-name-part-type="species">chenggongi</tp:taxon-name-part></tp:taxon-name> sp. n. (paratype) <bold>B, D, F, I, J</bold> <tp:taxon-name><tp:taxon-name-part taxon-name-part-type="genus">Ptomaphagus</tp:taxon-name-part> <tp:taxon-name-part taxon-name-part-type="sensu">(s. str.)</tp:taxon-name-part> <tp:taxon-name-part taxon-name-part-type="species">tingtingae</tp:taxon-name-part></tp:taxon-name> sp. n. (paratype) <bold>A, B</bold> aedeagi (dorsal view) <bold>C, D</bold> aedeagi (lateral view) <bold>E, F</bold> paramere apices (lateral view) <bold>G, J</bold> aedeagal apices (ventral view) <bold>H, I</bold> right apicoventral piece of median lobe (ventral view). Scale bars 0.1 mm.</p></caption><graphic xmlns:xlink="http://www.w3.org/1999/xlink" xlink:href="zookeys-609-043-g009.jpg" position="float" orientation="portrait" xlink:type="simple" id="oo_98566.jpg"/></fig><fig id="F10" position="float" orientation="portrait"><label>Figure 10.</label><caption><p>
          <bold>A, B</bold> <tp:taxon-name><tp:taxon-name-part taxon-name-part-type="genus">Ptomaphagus</tp:taxon-name-part> <tp:taxon-name-part taxon-name-part-type="sensu">(s. str.)</tp:taxon-name-part> <tp:taxon-name-part taxon-name-part-type="species">chenggongi</tp:taxon-name-part></tp:taxon-name> sp. n. (paratype) <bold>C, D</bold> <tp:taxon-name><tp:taxon-name-part taxon-name-part-type="genus">Ptomaphagus</tp:taxon-name-part> <tp:taxon-name-part taxon-name-part-type="sensu">(s. str.)</tp:taxon-name-part> <tp:taxon-name-part taxon-name-part-type="species">tingtingae</tp:taxon-name-part></tp:taxon-name> sp. n. (paratype) <bold>A, D</bold> ventrites VIII (ventral view) <bold>B, C</bold> spermathecae and genital segments (ventral view). Scale bars 0.1 mm.</p></caption><graphic xmlns:xlink="http://www.w3.org/1999/xlink" xlink:href="zookeys-609-043-g010.jpg" position="float" orientation="portrait" xlink:type="simple" id="oo_98567.jpg"/></fig><fig id="F11" position="float" orientation="portrait"><label>Figure 11.</label><caption><p>
          <tp:taxon-name><tp:taxon-name-part taxon-name-part-type="genus">Ptomaphagus</tp:taxon-name-part> <tp:taxon-name-part taxon-name-part-type="sensu">(s. str.)</tp:taxon-name-part> <tp:taxon-name-part taxon-name-part-type="species">tingtingae</tp:taxon-name-part></tp:taxon-name> sp. n. (paratypes). <bold>A</bold> antenna ♂ (dorsal view) <bold>B</bold> pronotum ♂ (dorsal view) <bold>C</bold> protarsus ♂ (dorsal view) <bold>D</bold> protarsus ♀ (dorsal view) <bold>E</bold> protibia and profemur ♂ (dorsal view) <bold>F</bold> protibia and profemur ♀ (dorsal view) <bold>G</bold> elytral apex ♂ (dorsoapical view) <bold>H</bold> elytral apex ♀ (dorsoapical view) <bold>I</bold> ventrite VIII ♂ (ventral view) <bold>J</bold> genital segment ♂ (ventral view). Scale bars 0.1 mm.</p></caption><graphic xmlns:xlink="http://www.w3.org/1999/xlink" xlink:href="zookeys-609-043-g011.jpg" position="float" orientation="portrait" xlink:type="simple" id="oo_98568.jpg"/></fig><fig id="F12" position="float" orientation="portrait"><label>Figure 12.</label><caption><p>Distribution map of <italic><tp:taxon-name><tp:taxon-name-part taxon-name-part-type="genus">Ptomaphagus</tp:taxon-name-part></tp:taxon-name></italic> species from Taiwan Island.</p></caption><graphic xmlns:xlink="http://www.w3.org/1999/xlink" xlink:href="zookeys-609-043-g012.jpg" position="float" orientation="portrait" xlink:type="simple" id="oo_98569.jpg"/></fig></tp:treatment-sec></tp:taxon-treatment>
