# Supplementary material for: Revision of the genus Ptomaphagus Hellwig (Coleoptera, Leiodidae, Cholevinae) from Taiwan Island
Source: Zookeys. 2016 Aug 8;(609):43–62. doi: 10.3897/zookeys.609.9327 (PMC4984418; doi:10.3897/zookeys.609.9327)
Supplement: XML Treatment for Ptomaphagus (s. str.) kuntzeni [file zookeys.609.9327-treatment3.xml]

<!DOCTYPE tp:taxon-treatment
  PUBLIC "-//TaxonX//DTD Taxonomic Treatment Publishing DTD v0 20100105//EN" "tax-treatment-NSO.dtd">
<tp:taxon-treatment xmlns:tp="http://www.plazi.org/taxpub"><tp:treatment-meta><kwd-group><label>Taxon classification</label><kwd><named-content content-type="kingdom">Animalia</named-content></kwd><kwd><named-content content-type="order">Coleoptera</named-content></kwd><kwd><named-content content-type="family">Leiodidae</named-content></kwd></kwd-group><mixed-citation publication-type="journal"><person-group><name><surname>Wang</surname><given-names>Cheng-Bin</given-names></name><name><surname>Nishikawa</surname><given-names>Masaaki</given-names></name><name><surname>Perreau</surname><given-names>Michel</given-names></name><name><surname>Růžička</surname><given-names>Jan</given-names></name><name><surname>Hayashi</surname><given-names>Yasuhiko</given-names></name></person-group><article-title>Revision of the genus <italic><tp:taxon-name><tp:taxon-name-part taxon-name-part-type="genus">Ptomaphagus</tp:taxon-name-part></tp:taxon-name></italic> Hellwig (<tp:taxon-name><tp:taxon-name-part taxon-name-part-type="order">Coleoptera</tp:taxon-name-part></tp:taxon-name>, <tp:taxon-name><tp:taxon-name-part taxon-name-part-type="family">Leiodidae</tp:taxon-name-part></tp:taxon-name>, <tp:taxon-name><tp:taxon-name-part taxon-name-part-type="subfamily">Cholevinae</tp:taxon-name-part></tp:taxon-name>) from Taiwan Island</article-title><source>Zookeys</source><day>8</day><month>8</month><year>2016</year><volume>2016</volume><issue>609</issue><fpage>43</fpage><lpage>62</lpage><pub-id pub-id-type="doi">10.3897/zookeys.609.9327</pub-id></mixed-citation></tp:treatment-meta><tp:nomenclature><tp:taxon-name>
            <tp:taxon-name-part taxon-name-part-type="genus">Ptomaphagus</tp:taxon-name-part>
            <tp:taxon-name-part taxon-name-part-type="sensu">(s. str.)</tp:taxon-name-part>
            <tp:taxon-name-part taxon-name-part-type="species">kuntzeni</tp:taxon-name-part>
          </tp:taxon-name><tp:taxon-authority>Sokolowski, 1957</tp:taxon-authority><xref ref-type="fig" rid="F1">Figs 1</xref><xref ref-type="fig" rid="F4">; 4</xref><tp:nomenclature-citation-list><tp:nomenclature-citation><tp:taxon-name>
                <tp:taxon-name-part taxon-name-part-type="genus">Ptomaphagus</tp:taxon-name-part> <tp:taxon-name-part taxon-name-part-type="sensu">(s. str.)</tp:taxon-name-part> <tp:taxon-name-part taxon-name-part-type="species">kuntzeni</tp:taxon-name-part></tp:taxon-name><comment><xref ref-type="bibr" rid="B14">Sokolowski 1957</xref>: 140 (<tp:taxon-name><tp:taxon-name-part taxon-name-part-type="genus">Ptomaphagus</tp:taxon-name-part></tp:taxon-name>; type locality: [JAPAN] Hagi (? Landschaft Jamagutshi, Honshiu); <abbrev xmlns:xlink="http://www.w3.org/1999/xlink" content-type="institution" xlink:title="Museum für Naturkunde – Leibniz-Institut für Evolutions- und Biodiversitätsforschung an der Humboldt-Universität zu Berlin, Berlin, Germany J. Frisch" id="ABBRID0E64AE" xlink:type="simple">ZMHB</abbrev>); <xref ref-type="bibr" rid="B15">Szymczakowski 1964</xref>: 63 (<tp:taxon-name><tp:taxon-name-part taxon-name-part-type="genus">Ptomaphagus</tp:taxon-name-part></tp:taxon-name>; female description; taxonomic remarks); <xref ref-type="bibr" rid="B6">Nishikawa 1983</xref>: 1 (<tp:taxon-name><tp:taxon-name-part taxon-name-part-type="genus">Ptomaphagus</tp:taxon-name-part> (<tp:taxon-name-part taxon-name-part-type="subgenus">Ptomaphagus</tp:taxon-name-part>)</tp:taxon-name>; in check-list); <xref ref-type="bibr" rid="B1">Harusawa and Yamamoto 2000</xref>: 242 (<tp:taxon-name><tp:taxon-name-part taxon-name-part-type="genus">Ptomaphagus</tp:taxon-name-part></tp:taxon-name>; distribution); <xref ref-type="bibr" rid="B3">Hayashi and Nishikawa 2010</xref>: 190 (<tp:taxon-name><tp:taxon-name-part taxon-name-part-type="genus">Ptomaphagus</tp:taxon-name-part></tp:taxon-name>; distribution); <xref ref-type="bibr" rid="B11">Perreau 2000</xref>: 363 (<tp:taxon-name><tp:taxon-name-part taxon-name-part-type="genus">Ptomaphagus</tp:taxon-name-part></tp:taxon-name> (s. str.); in catalogue); <xref ref-type="bibr" rid="B12">Perreau 2004</xref>: 178 (<tp:taxon-name><tp:taxon-name-part taxon-name-part-type="genus">Ptomaphagus</tp:taxon-name-part> (<tp:taxon-name-part taxon-name-part-type="subgenus">Ptomaphagus</tp:taxon-name-part>)</tp:taxon-name>; in catalogue); <xref ref-type="bibr" rid="B8">Nishikawa 2011</xref>: 100 (<tp:taxon-name><tp:taxon-name-part taxon-name-part-type="genus">Ptomaphagus</tp:taxon-name-part> (<tp:taxon-name-part taxon-name-part-type="subgenus">Ptomaphagus</tp:taxon-name-part>)</tp:taxon-name>; distribution; notes); <xref ref-type="bibr" rid="B9">Nishikawa et al. 2012</xref>: 274 (<tp:taxon-name><tp:taxon-name-part taxon-name-part-type="genus">Ptomaphagus</tp:taxon-name-part> (<tp:taxon-name-part taxon-name-part-type="subgenus">Ptomaphagus</tp:taxon-name-part>)</tp:taxon-name>; distribution); <xref ref-type="bibr" rid="B13">Perreau 2015</xref>: 249 (<tp:taxon-name><tp:taxon-name-part taxon-name-part-type="genus">Ptomaphagus</tp:taxon-name-part> (<tp:taxon-name-part taxon-name-part-type="subgenus">Ptomaphagus</tp:taxon-name-part>)</tp:taxon-name>; in catalogue); <xref ref-type="bibr" rid="B16">Wang et al. in press</xref> (<tp:taxon-name><tp:taxon-name-part taxon-name-part-type="genus">Ptomaphagus</tp:taxon-name-part></tp:taxon-name> (s. str.); redescription; distribution; remarks).</comment></tp:nomenclature-citation><tp:nomenclature-citation><tp:taxon-name>
                <tp:taxon-name-part taxon-name-part-type="genus">Ptomaphagus</tp:taxon-name-part> <tp:taxon-name-part taxon-name-part-type="sensu">(s. str.)</tp:taxon-name-part> <tp:taxon-name-part taxon-name-part-type="species">amamianus</tp:taxon-name-part></tp:taxon-name><comment><xref ref-type="bibr" rid="B5">Nakane 1963</xref>: 42 (<tp:taxon-name><tp:taxon-name-part taxon-name-part-type="genus">Ptomaphagus</tp:taxon-name-part></tp:taxon-name>; type locality: [JAPAN] Naze, Amami-Oshima); <xref ref-type="bibr" rid="B2">Hayashi 1969</xref>: 2 (<tp:taxon-name><tp:taxon-name-part taxon-name-part-type="genus">Ptomaphagus</tp:taxon-name-part></tp:taxon-name>; characteristic figures; distribution); <xref ref-type="bibr" rid="B6">Nishikawa 1983</xref>: 1 (<tp:taxon-name><tp:taxon-name-part taxon-name-part-type="genus">Ptomaphagus</tp:taxon-name-part> (<tp:taxon-name-part taxon-name-part-type="subgenus">Ptomaphagus</tp:taxon-name-part>)</tp:taxon-name>; in check-list); <xref ref-type="bibr" rid="B10">Perreau 1996</xref>: 284 (<tp:taxon-name><tp:taxon-name-part taxon-name-part-type="genus">Ptomaphagus</tp:taxon-name-part></tp:taxon-name>; distribution); <xref ref-type="bibr" rid="B11">Perreau 2000</xref>: 362 (<tp:taxon-name><tp:taxon-name-part taxon-name-part-type="genus">Ptomaphagus</tp:taxon-name-part></tp:taxon-name> (s. str.); in catalogue); <xref ref-type="bibr" rid="B12">Perreau 2004</xref>: 178 (<tp:taxon-name><tp:taxon-name-part taxon-name-part-type="genus">Ptomaphagus</tp:taxon-name-part> (<tp:taxon-name-part taxon-name-part-type="subgenus">Ptomaphagus</tp:taxon-name-part>)</tp:taxon-name>; in catalogue); <xref ref-type="bibr" rid="B3">Hayashi and Nishikawa 2010</xref>: 190 (<tp:taxon-name><tp:taxon-name-part taxon-name-part-type="genus">Ptomaphagus</tp:taxon-name-part></tp:taxon-name>; distribution); <xref ref-type="bibr" rid="B13">Perreau 2015</xref>: 249 (<tp:taxon-name><tp:taxon-name-part taxon-name-part-type="genus">Ptomaphagus</tp:taxon-name-part> (<tp:taxon-name-part taxon-name-part-type="subgenus">Ptomaphagus</tp:taxon-name-part>)</tp:taxon-name>; in catalogue); <xref ref-type="bibr" rid="B16">Wang et al. in press</xref> (<tp:taxon-name><tp:taxon-name-part taxon-name-part-type="genus">Ptomaphagus</tp:taxon-name-part></tp:taxon-name> (s. str.); synonymy with <tp:taxon-name><tp:taxon-name-part taxon-name-part-type="genus">Ptomaphagus</tp:taxon-name-part> <tp:taxon-name-part taxon-name-part-type="species">kuntzeni</tp:taxon-name-part></tp:taxon-name>).</comment></tp:nomenclature-citation></tp:nomenclature-citation-list></tp:nomenclature><tp:treatment-sec sec-type="material" id="SECID0EUFAG"><title>Material examined.</title><p>3♂♂, Taiwan, 25.V.1977 / Fenchihu [奮起湖, ca. <named-content xmlns:xlink="http://www.w3.org/1999/xlink" content-type="dwc:verbatimCoordinates" xlink:type="simple"><named-content content-type="geo-json" specific-use="{&#34;type&#34;:&#34;Point&#34;,&#34;coordinates&#34;:[120.700000,23.500000]}" id="NCID0E4FAG" xlink:type="simple">23°30'N, 120°42'E</named-content></named-content>], 1400 m / Klapperich leg. (1♂ in <abbrev xmlns:xlink="http://www.w3.org/1999/xlink" content-type="collection" xlink:title="Collection of Jan Růžička, Prague, Czech Republic" id="ABBRID0ECGAG" xlink:type="simple">CJRZ</abbrev>, 1♂ in <abbrev xmlns:xlink="http://www.w3.org/1999/xlink" content-type="collection" xlink:title="Collection of Michel Perreau, Paris, France" id="ABBRID0EHGAG" xlink:type="simple">CMPR</abbrev> and 1♂ in <named-content xmlns:xlink="http://www.w3.org/1999/xlink" content-type="dwc:institutional_code" xlink:type="simple">MHNG</named-content>); 1♀, same data as previous except: 14.V.1977 (<abbrev xmlns:xlink="http://www.w3.org/1999/xlink" content-type="collection" xlink:title="Collection of Michel Perreau, Paris, France" id="ABBRID0EXGAG" xlink:type="simple">CMPR</abbrev>); 1♀, TAIWAN, Nantou / Hsien, Meifeng [梅峰, ca. <named-content xmlns:xlink="http://www.w3.org/1999/xlink" content-type="dwc:verbatimCoordinates" xlink:type="simple"><named-content content-type="geo-json" specific-use="{&#34;type&#34;:&#34;Point&#34;,&#34;coordinates&#34;:[121.166667,24.083333]}" id="NCID0ECHAG" xlink:type="simple">24°05'N, 121°10'E</named-content></named-content>] / 2130 m 10–17.VII.[19]93 / yellow pan traps / A. Smetana [leg.] (T147) (<abbrev xmlns:xlink="http://www.w3.org/1999/xlink" content-type="collection" xlink:title="Collection of Jan Růžička, Prague, Czech Republic" id="ABBRID0EHHAG" xlink:type="simple">CJRZ</abbrev>); 1♀, TAIWAN Taichung / Hsien, Anmashan [鞍馬山, ca. <named-content xmlns:xlink="http://www.w3.org/1999/xlink" content-type="dwc:verbatimCoordinates" xlink:type="simple"><named-content content-type="geo-json" specific-use="{&#34;type&#34;:&#34;Point&#34;,&#34;coordinates&#34;:[121.000000,24.266667]}" id="NCID0EPHAG" xlink:type="simple">24°16'N, 121°00'E</named-content></named-content>] / 2230 m 30.IV.–4.V.[19]90 / A. Smetana [leg.] (T32) // PTOMAPHAGUS / sp. (<named-content xmlns:xlink="http://www.w3.org/1999/xlink" content-type="dwc:institutional_code" xlink:type="simple">SMNS</named-content>).</p></tp:treatment-sec><tp:treatment-sec sec-type="remarks" id="SECID0E3HAG"><title>Remarks.</title><p>
            <xref ref-type="bibr" rid="B10">Perreau (1996)</xref> recorded the species from Taiwan Island under the name <tp:taxon-name><tp:taxon-name-part taxon-name-part-type="genus">Ptomaphagus</tp:taxon-name-part> <tp:taxon-name-part taxon-name-part-type="sensu">(s. str.)</tp:taxon-name-part> <tp:taxon-name-part taxon-name-part-type="species">amamianus</tp:taxon-name-part></tp:taxon-name>. We re-examined the specimens concerned and found that they have a partly different aedeagus from that of Japanese specimens (Fig. <xref ref-type="fig" rid="F4">4A, C, E</xref>): in specimens from Taiwan, the right apicoventral piece of median lobe is slender and subtriangular (Fig. <xref ref-type="fig" rid="F4">4B, D</xref>); while in specimens from Japan, it is shorter and subround (Fig. <xref ref-type="fig" rid="F4">4F</xref>). However, we consider that it is an intraspecific geographic variation because they have the basically identical shape of aedeagi and spermathecae, and no distinct differences in their external morphology.</p></tp:treatment-sec><tp:treatment-sec sec-type="distribution" id="SECID0E4IAG"><title>Distribution.</title><p>China (Taiwan) (Fig. <xref ref-type="fig" rid="F12">12</xref>), Japan, ?Myanmar.</p></tp:treatment-sec><tp:treatment-sec><!--Section generated to contain objects referenced in tp:taxon-treatment.--><fig id="F1" position="float" orientation="portrait"><label>Figure 1.</label><caption><p>Habitus of <tp:taxon-name><tp:taxon-name-part taxon-name-part-type="genus">Ptomaphagus</tp:taxon-name-part> <tp:taxon-name-part taxon-name-part-type="sensu">(s. str.)</tp:taxon-name-part> <tp:taxon-name-part taxon-name-part-type="species">kuntzeni</tp:taxon-name-part></tp:taxon-name> Sokolowski, 1957 from Taiwan (dorsal view). <bold>A</bold> ♂ (Fenchihu) <bold>B</bold> ♀ (Meifeng). Scale bar 1 mm.</p></caption><graphic xmlns:xlink="http://www.w3.org/1999/xlink" xlink:href="zookeys-609-043-g001.jpg" position="float" orientation="portrait" xlink:type="simple" id="oo_98558.jpg"/></fig><fig id="F4" position="float" orientation="portrait"><label>Figure 4.</label><caption><p>Aedeagal apices of <tp:taxon-name><tp:taxon-name-part taxon-name-part-type="genus">Ptomaphagus</tp:taxon-name-part> <tp:taxon-name-part taxon-name-part-type="sensu">(s. str.)</tp:taxon-name-part> <tp:taxon-name-part taxon-name-part-type="species">kuntzeni</tp:taxon-name-part></tp:taxon-name> Sokolowski, 1957 (ventral view). <bold>A–D</bold> Fenchihu, Taiwan Island <bold>E, F</bold> Amami-Ôshima Island, Japan <bold>B, D, F</bold> right apicoventral piece of median lobe. Scale bars 0.1 mm.</p></caption><graphic xmlns:xlink="http://www.w3.org/1999/xlink" xlink:href="zookeys-609-043-g004.jpg" position="float" orientation="portrait" xlink:type="simple" id="oo_98561.jpg"/></fig><fig id="F12" position="float" orientation="portrait"><label>Figure 12.</label><caption><p>Distribution map of <italic><tp:taxon-name><tp:taxon-name-part taxon-name-part-type="genus">Ptomaphagus</tp:taxon-name-part></tp:taxon-name></italic> species from Taiwan Island.</p></caption><graphic xmlns:xlink="http://www.w3.org/1999/xlink" xlink:href="zookeys-609-043-g012.jpg" position="float" orientation="portrait" xlink:type="simple" id="oo_98569.jpg"/></fig></tp:treatment-sec><ref-list><ref id="B14"><mixed-citation xmlns:xlink="http://www.w3.org/1999/xlink" xlink:type="simple">
          <person-group><name name-style="western"><surname>Sokolowski</surname><given-names>K</given-names></name></person-group> (<year>1957</year>) <article-title>Zwei neue japanische Catopiden (Col. <tp:taxon-name><tp:taxon-name-part taxon-name-part-type="family">Catopidae</tp:taxon-name-part></tp:taxon-name>) (Catopiden-Studien 6).</article-title> <source>Deutsche entomologische Zeitschrift (N.F.)</source> <volume>4</volume>(<issue>3-4</issue>): <fpage>140</fpage>–<lpage>142</lpage>.</mixed-citation></ref><ref id="B15"><mixed-citation xmlns:xlink="http://www.w3.org/1999/xlink" xlink:type="simple">
          <person-group><name name-style="western"><surname>Szymczakowski</surname><given-names>W</given-names></name></person-group> (<year>1964</year>) <article-title>Analyse systématique et zoogéographique des <tp:taxon-name><tp:taxon-name-part taxon-name-part-type="family">Catopidae</tp:taxon-name-part></tp:taxon-name> (<tp:taxon-name><tp:taxon-name-part taxon-name-part-type="order">Coleoptera</tp:taxon-name-part></tp:taxon-name>) de la région orientale.</article-title> <source>Acta Zoologica Cracoviensia</source> <volume>9</volume>: <fpage>55</fpage>–<lpage>289</lpage>.</mixed-citation></ref><ref id="B6"><mixed-citation xmlns:xlink="http://www.w3.org/1999/xlink" xlink:type="simple">
          <person-group><name name-style="western"><surname>Nishikawa</surname><given-names>M</given-names></name></person-group> (<year>1983</year>) <chapter-title>Family <tp:taxon-name><tp:taxon-name-part taxon-name-part-type="family">Catopidae</tp:taxon-name-part></tp:taxon-name>.</chapter-title> <source>Check-list of <tp:taxon-name><tp:taxon-name-part taxon-name-part-type="order">Coleoptera</tp:taxon-name-part></tp:taxon-name> of Japan</source> (<issue>23</issue>). <publisher-name>Coleopterists’ Association of Japan</publisher-name>, <publisher-loc>Tokyo</publisher-loc>, <fpage>1</fpage>–<lpage>6</lpage>.</mixed-citation></ref><ref id="B1"><mixed-citation xmlns:xlink="http://www.w3.org/1999/xlink" xlink:type="simple">
          <person-group><name name-style="western"><surname>Harusawa</surname><given-names>K</given-names></name><name name-style="western"><surname>Yamamoto</surname><given-names>E</given-names></name></person-group> (<year>2000</year>) <article-title>Choleved [sic] beetles (<tp:taxon-name><tp:taxon-name-part taxon-name-part-type="order">Coleoptera</tp:taxon-name-part></tp:taxon-name>) collected from Odamiyama, Ehime Prefecture.</article-title> <source>Nature of Odamiyama</source> <volume>2</volume>: <fpage>241</fpage>–<lpage>247</lpage>.</mixed-citation></ref><ref id="B3"><mixed-citation xmlns:xlink="http://www.w3.org/1999/xlink" xlink:type="simple">
          <person-group><name name-style="western"><surname>Hayashi</surname><given-names>Y</given-names></name><name name-style="western"><surname>Nishikawa</surname><given-names>M</given-names></name></person-group> (<year>2010</year>) <article-title>Cholevine beetles (<tp:taxon-name><tp:taxon-name-part taxon-name-part-type="order">Coleoptera</tp:taxon-name-part></tp:taxon-name>: <tp:taxon-name><tp:taxon-name-part taxon-name-part-type="family">Leiodidae</tp:taxon-name-part></tp:taxon-name>) occurring on Toku-no-shima Island, the Ryukyus, Southwest Japan.</article-title> <source>Entomological Review of Japan</source> <volume>65</volume>(<issue>1</issue>): <fpage>189</fpage>–<lpage>190</lpage>.</mixed-citation></ref><ref id="B11"><mixed-citation xmlns:xlink="http://www.w3.org/1999/xlink" xlink:type="simple">
          <person-group><name name-style="western"><surname>Perreau</surname><given-names>M</given-names></name></person-group> (<year>2000</year>) <article-title>Catalogue des Coléoptères <tp:taxon-name><tp:taxon-name-part taxon-name-part-type="family">Leiodidae</tp:taxon-name-part></tp:taxon-name>, <tp:taxon-name><tp:taxon-name-part taxon-name-part-type="subfamily">Cholevinae</tp:taxon-name-part></tp:taxon-name> et <tp:taxon-name><tp:taxon-name-part taxon-name-part-type="subfamily">Platypsyllinae</tp:taxon-name-part></tp:taxon-name>.</article-title> <source>Mémoires de la Société entomologique de France</source> <volume>4</volume>: <fpage>1</fpage>–<lpage>460</lpage>.</mixed-citation></ref><ref id="B12"><mixed-citation xmlns:xlink="http://www.w3.org/1999/xlink" xlink:type="simple">
          <person-group><name name-style="western"><surname>Perreau</surname><given-names>M</given-names></name></person-group> (<year>2004</year>) <article-title>Family <tp:taxon-name><tp:taxon-name-part taxon-name-part-type="family">Leiodidae</tp:taxon-name-part></tp:taxon-name> Fleming, 1821.</article-title> In: <person-group><name name-style="western"><surname>Löbl</surname><given-names>I</given-names></name><name name-style="western"><surname>Smetana</surname><given-names>A</given-names></name></person-group> (<role>Eds</role>) <source>Catalogue of Palaearctic <tp:taxon-name><tp:taxon-name-part taxon-name-part-type="order">Coleoptera</tp:taxon-name-part></tp:taxon-name>. Volume 2: <tp:taxon-name><tp:taxon-name-part taxon-name-part-type="superfamily">Hydrophiloidea</tp:taxon-name-part></tp:taxon-name> – <tp:taxon-name><tp:taxon-name-part taxon-name-part-type="superfamily">Histeroidea</tp:taxon-name-part></tp:taxon-name> – <tp:taxon-name><tp:taxon-name-part taxon-name-part-type="superfamily">Staphylinoidea</tp:taxon-name-part></tp:taxon-name></source>. <publisher-name>Apollo Books</publisher-name>, <publisher-loc>Stenstrup</publisher-loc>, <fpage>133</fpage>–<lpage>203</lpage>.</mixed-citation></ref><ref id="B8"><mixed-citation xmlns:xlink="http://www.w3.org/1999/xlink" xlink:type="simple">
          <person-group><name name-style="western"><surname>Nishikawa</surname><given-names>M</given-names></name></person-group> (<year>2011</year>) <article-title>A new <italic><tp:taxon-name><tp:taxon-name-part taxon-name-part-type="genus">Ptomaphagus</tp:taxon-name-part></tp:taxon-name></italic> (<tp:taxon-name><tp:taxon-name-part taxon-name-part-type="order">Coleoptera</tp:taxon-name-part></tp:taxon-name>: <tp:taxon-name><tp:taxon-name-part taxon-name-part-type="family">Leiodidae</tp:taxon-name-part></tp:taxon-name>: <tp:taxon-name><tp:taxon-name-part taxon-name-part-type="subfamily">Cholevinae</tp:taxon-name-part></tp:taxon-name>) from Northwest Thailand.</article-title> <source>Special Publication of the Japanese Society of Scarabaeoidology</source> <volume>1</volume>: <fpage>97</fpage>–<lpage>102</lpage>.</mixed-citation></ref><ref id="B9"><mixed-citation xmlns:xlink="http://www.w3.org/1999/xlink" xlink:type="simple">
          <person-group><name name-style="western"><surname>Nishikawa</surname><given-names>M</given-names></name><name name-style="western"><surname>Hayashi</surname><given-names>Y</given-names></name><name name-style="western"><surname>Yoshida</surname><given-names>M</given-names></name><name name-style="western"><surname>Fujitani</surname><given-names>Y</given-names></name></person-group> (<year>2012</year>) <article-title>The underground fauna of <tp:taxon-name><tp:taxon-name-part taxon-name-part-type="family">Agyrtidae</tp:taxon-name-part></tp:taxon-name> and the subfamily <tp:taxon-name><tp:taxon-name-part taxon-name-part-type="subfamily">Cholevinae</tp:taxon-name-part></tp:taxon-name> of <tp:taxon-name><tp:taxon-name-part taxon-name-part-type="family">Leiodidae</tp:taxon-name-part></tp:taxon-name> (<tp:taxon-name><tp:taxon-name-part taxon-name-part-type="order">Coleoptera</tp:taxon-name-part></tp:taxon-name>) in eastern Shikoku, Southwest Japan, with a summary of the habitat diversity of some Japanese cholevines.</article-title> <source>Elytra</source>, <publisher-loc>Tokyo</publisher-loc>, <series>New Series</series> <volume>2</volume>(<issue>2</issue>): <fpage>267</fpage>–<lpage>278</lpage>.</mixed-citation></ref><ref id="B13"><mixed-citation xmlns:xlink="http://www.w3.org/1999/xlink" xlink:type="simple">
          <person-group><name name-style="western"><surname>Perreau</surname><given-names>M</given-names></name></person-group> (<year>2015</year>) <article-title>Family <tp:taxon-name><tp:taxon-name-part taxon-name-part-type="family">Leiodidae</tp:taxon-name-part></tp:taxon-name> Fleming, 1821.</article-title> In: <person-group><name name-style="western"><surname>Löbl</surname><given-names>I</given-names></name><name name-style="western"><surname>Löbl</surname><given-names>D</given-names></name></person-group> (<role>Eds</role>) <source>Catalogue of Palaearctic <tp:taxon-name><tp:taxon-name-part taxon-name-part-type="order">Coleoptera</tp:taxon-name-part></tp:taxon-name>. Volume 2/1. <tp:taxon-name><tp:taxon-name-part taxon-name-part-type="superfamily">Hydrophiloidea</tp:taxon-name-part></tp:taxon-name> – <tp:taxon-name><tp:taxon-name-part taxon-name-part-type="superfamily">Staphylinoidea</tp:taxon-name-part></tp:taxon-name></source>. <edition>Revised and updated edition</edition>. <publisher-name>Brill</publisher-name>, <publisher-loc>Leiden &amp; Boston</publisher-loc>, <fpage>180</fpage>–<lpage>290</lpage>.</mixed-citation></ref><ref id="B16"><mixed-citation xmlns:xlink="http://www.w3.org/1999/xlink" xlink:type="simple">
          <person-group><name name-style="western"><surname>Wang</surname><given-names>C-B</given-names></name><name name-style="western"><surname>Růžička</surname><given-names>J</given-names></name><name name-style="western"><surname>Nishikawa</surname><given-names>M</given-names></name><name name-style="western"><surname>Perreau</surname><given-names>M</given-names></name><name name-style="western"><surname>Hayashi</surname><given-names>Y</given-names></name></person-group> (<year>in press</year>) <article-title>Contributions to the knowledge of the genus <italic><tp:taxon-name><tp:taxon-name-part taxon-name-part-type="genus">Ptomaphagus</tp:taxon-name-part></tp:taxon-name></italic> Hellwig (<tp:taxon-name><tp:taxon-name-part taxon-name-part-type="order">Coleoptera</tp:taxon-name-part></tp:taxon-name>, <tp:taxon-name><tp:taxon-name-part taxon-name-part-type="family">Leiodidae</tp:taxon-name-part></tp:taxon-name>, <tp:taxon-name><tp:taxon-name-part taxon-name-part-type="subfamily">Cholevinae</tp:taxon-name-part></tp:taxon-name>) from Japan.</article-title> <source>ZooKeys</source>.</mixed-citation></ref><ref id="B5"><mixed-citation xmlns:xlink="http://www.w3.org/1999/xlink" xlink:type="simple">
          <person-group><name name-style="western"><surname>Nakane</surname><given-names>T</given-names></name></person-group> (<year>1963</year>) <article-title>New or little-known <tp:taxon-name><tp:taxon-name-part taxon-name-part-type="order">Coleoptera</tp:taxon-name-part></tp:taxon-name> from Japan and its adjacent regions. XXI.</article-title> <source>Fragmenta Coleopterologica Kyoto</source> <volume>10</volume>: <fpage>40</fpage>–<lpage>42</lpage>.</mixed-citation></ref><ref id="B2"><mixed-citation xmlns:xlink="http://www.w3.org/1999/xlink" xlink:type="simple">
          <person-group><name name-style="western"><surname>Hayashi</surname><given-names>Y</given-names></name></person-group> (<year>1969</year>) <article-title><tp:taxon-name><tp:taxon-name-part taxon-name-part-type="family">Catopidae</tp:taxon-name-part></tp:taxon-name> from Amami-Ohshima Is., Japan (Col.).</article-title> <source>Entomological Review of Japan</source> <volume>12</volume>(<issue>1</issue>): <fpage>1</fpage>–<lpage>6</lpage>.</mixed-citation></ref><ref id="B10"><mixed-citation xmlns:xlink="http://www.w3.org/1999/xlink" xlink:type="simple">
          <person-group><name name-style="western"><surname>Perreau</surname><given-names>M</given-names></name></person-group> (<year>1996</year>) <article-title>Contribution à la connaissance des <tp:taxon-name><tp:taxon-name-part taxon-name-part-type="family">Cholevidae</tp:taxon-name-part></tp:taxon-name> du Japon et de Taiwan (<tp:taxon-name><tp:taxon-name-part taxon-name-part-type="order">Coleoptera</tp:taxon-name-part></tp:taxon-name>).</article-title> <source>Revue Suisse de Zoologie</source> <volume>103</volume>: <fpage>283</fpage>–<lpage>297</lpage>. doi: <ext-link xlink:type="simple" ext-link-type="doi" xlink:href="10.5962/bhl.part.79946">10.5962/bhl.part.79946</ext-link></mixed-citation></ref></ref-list></tp:taxon-treatment>
