# Supplementary material for: Revision of the genus Ptomaphagus Hellwig (Coleoptera, Leiodidae, Cholevinae) from Taiwan Island
Source: Zookeys. 2016 Aug 8;(609):43–62. doi: 10.3897/zookeys.609.9327 (PMC4984418; doi:10.3897/zookeys.609.9327)
Supplement: XML Treatment for Ptomaphagus (s. str.) yasutoshii [file zookeys.609.9327-treatment4.xml]

<!DOCTYPE tp:taxon-treatment
  PUBLIC "-//TaxonX//DTD Taxonomic Treatment Publishing DTD v0 20100105//EN" "tax-treatment-NSO.dtd">
<tp:taxon-treatment xmlns:tp="http://www.plazi.org/taxpub"><tp:treatment-meta><kwd-group><label>Taxon classification</label><kwd><named-content content-type="kingdom">Animalia</named-content></kwd><kwd><named-content content-type="order">Coleoptera</named-content></kwd><kwd><named-content content-type="family">Leiodidae</named-content></kwd></kwd-group><mixed-citation publication-type="journal"><person-group><name><surname>Wang</surname><given-names>Cheng-Bin</given-names></name><name><surname>Nishikawa</surname><given-names>Masaaki</given-names></name><name><surname>Perreau</surname><given-names>Michel</given-names></name><name><surname>Růžička</surname><given-names>Jan</given-names></name><name><surname>Hayashi</surname><given-names>Yasuhiko</given-names></name></person-group><article-title>Revision of the genus <italic><tp:taxon-name><tp:taxon-name-part taxon-name-part-type="genus">Ptomaphagus</tp:taxon-name-part></tp:taxon-name></italic> Hellwig (<tp:taxon-name><tp:taxon-name-part taxon-name-part-type="order">Coleoptera</tp:taxon-name-part></tp:taxon-name>, <tp:taxon-name><tp:taxon-name-part taxon-name-part-type="family">Leiodidae</tp:taxon-name-part></tp:taxon-name>, <tp:taxon-name><tp:taxon-name-part taxon-name-part-type="subfamily">Cholevinae</tp:taxon-name-part></tp:taxon-name>) from Taiwan Island</article-title><source>Zookeys</source><day>8</day><month>8</month><year>2016</year><volume>2016</volume><issue>609</issue><fpage>43</fpage><lpage>62</lpage><pub-id pub-id-type="doi">10.3897/zookeys.609.9327</pub-id></mixed-citation></tp:treatment-meta><tp:nomenclature><tp:taxon-name>
            <tp:taxon-name-part taxon-name-part-type="genus">Ptomaphagus</tp:taxon-name-part>
            <tp:taxon-name-part taxon-name-part-type="sensu">(s. str.)</tp:taxon-name-part>
            <tp:taxon-name-part taxon-name-part-type="species">yasutoshii</tp:taxon-name-part>
          </tp:taxon-name><tp:taxon-authority>Nishikawa, 1993</tp:taxon-authority><xref ref-type="fig" rid="F2">Figs 2</xref><xref ref-type="fig" rid="F5">; 5</xref><xref ref-type="fig" rid="F6">, 6</xref><xref ref-type="fig" rid="F7">, 7</xref><!--PageBreak--><tp:nomenclature-citation-list><tp:nomenclature-citation><tp:taxon-name>
                <tp:taxon-name-part taxon-name-part-type="genus">Ptomaphagus</tp:taxon-name-part> <tp:taxon-name-part taxon-name-part-type="sensu">(s. str.)</tp:taxon-name-part> <tp:taxon-name-part taxon-name-part-type="species">yasutoshii</tp:taxon-name-part></tp:taxon-name><comment><xref ref-type="bibr" rid="B7">Nishikawa 1993</xref>: 123 (<tp:taxon-name><tp:taxon-name-part taxon-name-part-type="genus">Ptomaphagus</tp:taxon-name-part></tp:taxon-name> (s. str.); type locality: Taiwan, Nantou Hsien, near Tsuifeng, 2200 m; <named-content xmlns:xlink="http://www.w3.org/1999/xlink" content-type="dwc:institutional_code" xlink:type="simple">NSMT</named-content>); <xref ref-type="bibr" rid="B11">Perreau 2000</xref>: 367 (<tp:taxon-name><tp:taxon-name-part taxon-name-part-type="genus">Ptomaphagus</tp:taxon-name-part></tp:taxon-name> (s. str.); in catalogue); <xref ref-type="bibr" rid="B12">Perreau 2004</xref>: 178 (<tp:taxon-name><tp:taxon-name-part taxon-name-part-type="genus">Ptomaphagus</tp:taxon-name-part> (<tp:taxon-name-part taxon-name-part-type="subgenus">Ptomaphagus</tp:taxon-name-part>)</tp:taxon-name>; in catalogue); <xref ref-type="bibr" rid="B13">Perreau 2015</xref>: 250 (<tp:taxon-name><tp:taxon-name-part taxon-name-part-type="genus">Ptomaphagus</tp:taxon-name-part> (<tp:taxon-name-part taxon-name-part-type="subgenus">Ptomaphagus</tp:taxon-name-part>)</tp:taxon-name>; in catalogue).</comment></tp:nomenclature-citation><tp:nomenclature-citation><tp:taxon-name>
                <tp:taxon-name-part taxon-name-part-type="genus">Ptomaphagus</tp:taxon-name-part> <tp:taxon-name-part taxon-name-part-type="sensu">(s. str.)</tp:taxon-name-part> <tp:taxon-name-part taxon-name-part-type="species">smetanai</tp:taxon-name-part></tp:taxon-name><comment><xref ref-type="bibr" rid="B10">Perreau 1996</xref>: 285 (<tp:taxon-name><tp:taxon-name-part taxon-name-part-type="genus">Ptomaphagus</tp:taxon-name-part></tp:taxon-name> (s. str.); type locality: Taiwan, Hualien Hsien, Taroko, N. P. Duodyatunshan, 2660 m; <named-content xmlns:xlink="http://www.w3.org/1999/xlink" content-type="dwc:institutional_code" xlink:type="simple">MHNG</named-content>); <xref ref-type="bibr" rid="B11">Perreau 2000</xref>: 364 (<tp:taxon-name><tp:taxon-name-part taxon-name-part-type="genus">Ptomaphagus</tp:taxon-name-part></tp:taxon-name> (s. str.); in catalogue); <xref ref-type="bibr" rid="B12">Perreau 2004</xref>: 178 (<!--PageBreak--><!--PageBreak--><tp:taxon-name><tp:taxon-name-part taxon-name-part-type="genus">Ptomaphagus</tp:taxon-name-part> (<tp:taxon-name-part taxon-name-part-type="subgenus">Ptomaphagus</tp:taxon-name-part>)</tp:taxon-name>; in catalogue); <xref ref-type="bibr" rid="B13">Perreau 2015</xref>: 249 (<tp:taxon-name><tp:taxon-name-part taxon-name-part-type="genus">Ptomaphagus</tp:taxon-name-part> (<tp:taxon-name-part taxon-name-part-type="subgenus">Ptomaphagus</tp:taxon-name-part>)</tp:taxon-name>; in catalogue). <bold>Syn. n.</bold></comment></tp:nomenclature-citation></tp:nomenclature-citation-list></tp:nomenclature><tp:treatment-sec sec-type="material" id="SECID0ELPAG"><title>Material examined.</title><p>
            <bold>Type material. Holotype</bold> of <bold><italic><tp:taxon-name><tp:taxon-name-part taxon-name-part-type="genus">Ptomaphagus</tp:taxon-name-part> <tp:taxon-name-part taxon-name-part-type="species">yasutoshii</tp:taxon-name-part></tp:taxon-name></italic></bold>: ♂, (Near TSIFENG [翠峰, ca. <named-content xmlns:xlink="http://www.w3.org/1999/xlink" content-type="dwc:verbatimCoordinates" xlink:type="simple"><named-content content-type="geo-json" specific-use="{&#34;type&#34;:&#34;Point&#34;,&#34;coordinates&#34;:[121.183333,24.100000]}" id="NCID0EBQAG" xlink:type="simple">24°06'N, 121°11'E</named-content></named-content>]) / Nantou - Hsien, / TAIWAN (2200 m) / Aug. 25th, 1974 / Coll. Y. Shibata // HOLOTYPE / <tp:taxon-name><tp:taxon-name-part taxon-name-part-type="genus">Ptomaphagus</tp:taxon-name-part></tp:taxon-name> (s. str.) / <tp:taxon-name><tp:taxon-name-part taxon-name-part-type="species">yasutoshii</tp:taxon-name-part></tp:taxon-name> / M. Nishikawa, 1993 (<named-content xmlns:xlink="http://www.w3.org/1999/xlink" content-type="dwc:institutional_code" xlink:type="simple">NSMT</named-content>). <bold>Allotype of <italic><tp:taxon-name><tp:taxon-name-part taxon-name-part-type="genus">Ptomaphagus</tp:taxon-name-part> <tp:taxon-name-part taxon-name-part-type="species">yasutoshii</tp:taxon-name-part></tp:taxon-name></italic></bold>: ♀, (Near TSIFENG [翠峰, ca. <named-content xmlns:xlink="http://www.w3.org/1999/xlink" content-type="dwc:verbatimCoordinates" xlink:type="simple"><named-content content-type="geo-json" specific-use="{&#34;type&#34;:&#34;Point&#34;,&#34;coordinates&#34;:[121.183333,24.100000]}" id="NCID0EMRAG" xlink:type="simple">24°06'N, 121°11'E</named-content></named-content>]) / Nantou - Hsien, / TAIWAN (2200 m) / July 27th, 1974 / Coll. Y. Shibata // ALLOTYPE / <tp:taxon-name><tp:taxon-name-part taxon-name-part-type="genus">Ptomaphagus</tp:taxon-name-part></tp:taxon-name> (<tp:taxon-name><tp:taxon-name-part taxon-name-part-type="genus">Ptomaphagus</tp:taxon-name-part></tp:taxon-name>) / <tp:taxon-name><tp:taxon-name-part taxon-name-part-type="species">yasutoshii</tp:taxon-name-part></tp:taxon-name> M. Nishikawa, / 1993 / Design. M. Nishikawa, 1993 / # MNIC 124929Ch2S ♀ // ♀ (<abbrev xmlns:xlink="http://www.w3.org/1999/xlink" content-type="collection" xlink:title="Collection of Masaaki Nishikawa, Ebina, Japan" id="ABBRID0EGSAG" xlink:type="simple">CMNE</abbrev>). <bold>Holotype of <italic><tp:taxon-name><tp:taxon-name-part taxon-name-part-type="genus">Ptomaphagus</tp:taxon-name-part> <tp:taxon-name-part taxon-name-part-type="species">smetanai</tp:taxon-name-part></tp:taxon-name></italic></bold>: ♂, TAIWAN Hualien / Hsien, Taroko, N. P / [Mt.] Duodyatunshan [多加屯山, ca. <named-content xmlns:xlink="http://www.w3.org/1999/xlink" content-type="dwc:verbatimCoordinates" xlink:type="simple"><named-content content-type="geo-json" specific-use="{&#34;type&#34;:&#34;Point&#34;,&#34;coordinates&#34;:[121.500000,24.300000]}" id="NCID0E1SAG" xlink:type="simple">24°18'N, 121°30'E</named-content></named-content>] / 2650 m, 8.–13.V.[19]90 / A. Smetana [leg.] (T57) // HOLOTYPE / PTOMAPHAGUS SMETANAI / M. Perreau det. 1994 // <named-content xmlns:xlink="http://www.w3.org/1999/xlink" content-type="dwc:institutional_code" xlink:type="simple">MHNG</named-content> / ENTO / 00003352 (<named-content xmlns:xlink="http://www.w3.org/1999/xlink" content-type="dwc:institutional_code" xlink:type="simple">MHNG</named-content>).</p></tp:treatment-sec><tp:treatment-sec sec-type="material" id="SECID0EPTAG"><title>Additional material.</title><p>1♀, Mt. YUSHAN [玉山, ca. <named-content xmlns:xlink="http://www.w3.org/1999/xlink" content-type="dwc:verbatimCoordinates" xlink:type="simple"><named-content content-type="geo-json" specific-use="{&#34;type&#34;:&#34;Point&#34;,&#34;coordinates&#34;:[120.950000,23.466667]}" id="NCID0EYTAG" xlink:type="simple">23°28'N, 120°57'E</named-content></named-content>] / TAIWAN / 20.V.1981 / N. ITO [leg.] // <tp:taxon-name><tp:taxon-name-part taxon-name-part-type="genus">Ptomaphagus</tp:taxon-name-part></tp:taxon-name> / (s. str.) <tp:taxon-name><tp:taxon-name-part taxon-name-part-type="species">yasutoshii</tp:taxon-name-part></tp:taxon-name> / MS / Exs. M. NISHIKAWA, 1992 (<abbrev xmlns:xlink="http://www.w3.org/1999/xlink" content-type="collection" xlink:title="Collection of Yasuhiko Hayashi, Kawanishi, Japan" id="ABBRID0EQUAG" xlink:type="simple">CYHK</abbrev>).</p></tp:treatment-sec><tp:treatment-sec sec-type="redescription" id="SECID0EVUAG"><title>Redescription.</title><p>
            <italic>Male</italic>. <abbrev xmlns:xlink="http://www.w3.org/1999/xlink" xlink:title="extended body length" id="ABBRID0E4UAG" xlink:type="simple">EBL</abbrev>: 4.3 mm in holotype of <italic><tp:taxon-name><tp:taxon-name-part taxon-name-part-type="genus">Ptomaphagus</tp:taxon-name-part> <tp:taxon-name-part taxon-name-part-type="species">yasutoshii</tp:taxon-name-part></tp:taxon-name></italic> and 4.9 mm in holotype of <italic><tp:taxon-name><tp:taxon-name-part taxon-name-part-type="genus">Ptomaphagus</tp:taxon-name-part> <tp:taxon-name-part taxon-name-part-type="species">smetanai</tp:taxon-name-part></tp:taxon-name></italic>). Length of different body parts: <abbrev xmlns:xlink="http://www.w3.org/1999/xlink" xlink:title="head length" id="ABBRID0EVVAG" xlink:type="simple">HL</abbrev> : <abbrev xmlns:xlink="http://www.w3.org/1999/xlink" xlink:title="antennal length" id="ABBRID0E3VAG" xlink:type="simple">AL</abbrev> : <abbrev xmlns:xlink="http://www.w3.org/1999/xlink" xlink:title="pronotal length" id="ABBRID0EDWAG" xlink:type="simple">PL</abbrev> : <abbrev xmlns:xlink="http://www.w3.org/1999/xlink" xlink:title="elytral length" id="ABBRID0EKWAG" xlink:type="simple">ELL</abbrev> = 0.78 : 1.51 : 1.08 : 2.25 mm; width: <abbrev xmlns:xlink="http://www.w3.org/1999/xlink" xlink:title="head width" id="ABBRID0EOWAG" xlink:type="simple">HW</abbrev> : <abbrev xmlns:xlink="http://www.w3.org/1999/xlink" xlink:title="eye width" id="ABBRID0ESWAG" xlink:type="simple">EW</abbrev> : <abbrev xmlns:xlink="http://www.w3.org/1999/xlink" xlink:title="pronotal width" id="ABBRID0EWWAG" xlink:type="simple">PW</abbrev> : <abbrev xmlns:xlink="http://www.w3.org/1999/xlink" xlink:title="elytral width" id="ABBRID0E4WAG" xlink:type="simple">ELW</abbrev> = 1.22 : 0.10 : 1.79 : 1.90 mm. Proportion of antennomeres from base to tip in μm (length × width): 202 × 85, 139 × 81, 170 × 82, 95 × 83, 91 × 98, 87 × 114, 125 × 138, 57 × 122, 117 × 138, 123 × 134, 205 × 119.</p><p>
            <italic>Habitus</italic> (Fig. <xref ref-type="fig" rid="F2">2A, C</xref>) elongated oval, regularly convex and sublustrous. Well pigmented: mostly dark brown; mouthparts, antennae (apical half of ultimate antennomere yellowish) and tarsi reddish brown. Dorsum continuously clothed with fine, recumbent, yellowish pubescence. Insertions of pubescence on dorsal surfaces of head, pronotum, elytra and femora aligned along transverse striolations; interspace between two striolations glabrous.</p><p>
            <italic>Head</italic> transverse, <abbrev xmlns:xlink="http://www.w3.org/1999/xlink" xlink:title="head width" id="ABBRID0ENXAG" xlink:type="simple">HW</abbrev>/<abbrev xmlns:xlink="http://www.w3.org/1999/xlink" xlink:title="head length" id="ABBRID0ERXAG" xlink:type="simple">HL</abbrev> = 1.6. Clypeofrontal suture absent. Clypeus with anterior margin almost straight. Compound eyes small, <abbrev xmlns:xlink="http://www.w3.org/1999/xlink" xlink:title="eye width" id="ABBRID0EYXAG" xlink:type="simple">EW</abbrev>/<abbrev xmlns:xlink="http://www.w3.org/1999/xlink" xlink:title="head width" id="ABBRID0E3XAG" xlink:type="simple">HW</abbrev> = 0.1. Antennae (Fig. <xref ref-type="fig" rid="F5">5A</xref>) slender, <abbrev xmlns:xlink="http://www.w3.org/1999/xlink" xlink:title="antennal length" id="ABBRID0EEYAG" xlink:type="simple">AL</abbrev>/<abbrev xmlns:xlink="http://www.w3.org/1999/xlink" xlink:title="head width" id="ABBRID0ELYAG" xlink:type="simple">HW</abbrev> = 1.2; antennomere III much longer than II; VI with length/width = 0.8; XI pear-shaped.</p><p>
            <italic>Pronotum</italic> (Fig. <xref ref-type="fig" rid="F5">5B</xref>) much transverse, widest just before hind angles, <abbrev xmlns:xlink="http://www.w3.org/1999/xlink" xlink:title="pronotal width" id="ABBRID0E5YAG" xlink:type="simple">PW</abbrev>/<abbrev xmlns:xlink="http://www.w3.org/1999/xlink" xlink:title="pronotal length" id="ABBRID0EFZAG" xlink:type="simple">PL</abbrev> = 1.7. Sides regularly rounded, gradually narrowing from posterior to anterior, and slightly constricted before hind angles, which projected backwards and acute. Posterior margin widely protruding in the middle part, distinctly emarginate near hind angles.</p><p>
            <italic>Elytra</italic> oval and quite wide, widest at about basal 1/5, <abbrev xmlns:xlink="http://www.w3.org/1999/xlink" xlink:title="elytral length" id="ABBRID0EQZAG" xlink:type="simple">ELL</abbrev>/<abbrev xmlns:xlink="http://www.w3.org/1999/xlink" xlink:title="eye width" id="ABBRID0EUZAG" xlink:type="simple">EW</abbrev> = 1.2. Sides weakly arched, gradually narrowing from widest part to apices, which obliquely truncated (Fig. <xref ref-type="fig" rid="F5">5G</xref>). Sutural striae present. Metathoracic wings absent.</p><p>
            <italic>Prolegs</italic> robust, with basal three protarsomeres (Fig. <xref ref-type="fig" rid="F5">5C</xref>) strongly expanded: <abbrev xmlns:xlink="http://www.w3.org/1999/xlink" xlink:title="tibial width" id="ABBRID0EE1AG" xlink:type="simple">TW</abbrev>/<abbrev xmlns:xlink="http://www.w3.org/1999/xlink" xlink:title="basitarsal width" id="ABBRID0EI1AG" xlink:type="simple">BTW</abbrev> = 1.1. Protibiae (Fig. <xref ref-type="fig" rid="F5">5E</xref>) distinctly expanded towards apex. Profemora rather broad. Mesotibiae arcuate, mesotarsi simply linear. Metatibiae slender and straight.</p><!--PageBreak--><p>
            <italic>Abdominal ventrite VIII</italic> (Fig. <xref ref-type="fig" rid="F5">5I</xref>) widely and deeply emarginate at posterior edge. Genital segment (Fig. <xref ref-type="fig" rid="F5">5J</xref>) with spiculum gastrale protruding about 1/2 of its length beyond anterior edge of epipleurite IX.</p><p>
            <italic>Aedeagus</italic> (Fig. <xref ref-type="fig" rid="F6">6A, B</xref>) large, slender and strongly asymmetrical, with median lobe gradually narrowing towards lanceolate apical part which turning to right in dorsal view; opening of genital orifice situated on dorsal surface, deeply cut inwards on preapical left margin of median lobe. Ventral surface of the apical part of the median lobe (Figs <xref ref-type="fig" rid="F6">6F, G</xref>) inserted with a row of 7 ventrally-oriented setae on both sides. Parameres narrow, reaching about apical 1/5 of median lobe, each with 1 apical and 2 preapical setae, the apical one much shorter (Fig. <xref ref-type="fig" rid="F6">6E</xref>). In lateral view (Fig. <xref ref-type="fig" rid="F6">6C, D</xref>), median lobe distinctly bent ventrad and strongly tapering towards narrowly acuminate apex. Endophallus with stylus quite slender, a cheliform complex just below the base of stylus, and a circular complex in basal region.</p><p>
            <italic>Female</italic>. Similar to male in general appearance (Fig. <xref ref-type="fig" rid="F2">2B, D</xref>), including elytral apices (Fig. <xref ref-type="fig" rid="F5">5H</xref>), but distinguished by the following characteristics: protarsi (Fig. <xref ref-type="fig" rid="F5">5D</xref>) simply linear; protibiae (Fig. <xref ref-type="fig" rid="F5">5F</xref>) much narrower; abdominal ventrite VIII (Fig. <xref ref-type="fig" rid="F7">7D</xref>) strongly and widely protruded at median of posterior edge; genital segment as shown in Fig. <xref ref-type="fig" rid="F7">7A</xref>; spermatheca (Fig. <xref ref-type="fig" rid="F7">7A–C</xref>) spiral-shaped, discoidal in distal part .</p></tp:treatment-sec><tp:treatment-sec sec-type="remarks" id="SECID0ER3AG"><title>Remarks.</title><p>This species is exceptional in the genus <italic><tp:taxon-name><tp:taxon-name-part taxon-name-part-type="genus">Ptomaphagus</tp:taxon-name-part></tp:taxon-name></italic> in the following characters: metathoracic wings absent; aedeagus strongly asymmetrical, median lobe turning rightwards in apical part; spermatheca spiral-shaped, discoidal in distal part.</p><p>In addition, the holotypes of <italic><tp:taxon-name><tp:taxon-name-part taxon-name-part-type="genus">Ptomaphagus</tp:taxon-name-part> <tp:taxon-name-part taxon-name-part-type="species">yasutoshii</tp:taxon-name-part></tp:taxon-name></italic> and <italic><tp:taxon-name><tp:taxon-name-part taxon-name-part-type="genus">Ptomaphagus</tp:taxon-name-part> <tp:taxon-name-part taxon-name-part-type="species">smetanai</tp:taxon-name-part></tp:taxon-name></italic> have almost identical aedeagal shape (Fig. <xref ref-type="fig" rid="F6">6A–D</xref>) and no distinct differences in the external morphology, except some variations exist in the shape of aedeagal apex: the right apicoventral piece of median lobe of <italic><tp:taxon-name><tp:taxon-name-part taxon-name-part-type="genus">Ptomaphagus</tp:taxon-name-part> <tp:taxon-name-part taxon-name-part-type="species">yasutoshii</tp:taxon-name-part></tp:taxon-name></italic> (Fig. <xref ref-type="fig" rid="F6">6H</xref>) is somewhat wider than that of <italic><tp:taxon-name><tp:taxon-name-part taxon-name-part-type="genus">Ptomaphagus</tp:taxon-name-part> <tp:taxon-name-part taxon-name-part-type="species">smetanai</tp:taxon-name-part></tp:taxon-name></italic> (Fig. <xref ref-type="fig" rid="F6">6I</xref>). However, such differences, which fall within intraspecific variability, does not prevent us from synonymizing the two species.</p></tp:treatment-sec><tp:treatment-sec sec-type="distribution" id="SECID0EU5AG"><title>Distribution.</title><p>China (Taiwan) (Fig. <xref ref-type="fig" rid="F12">12</xref>).</p></tp:treatment-sec><tp:treatment-sec><!--Section generated to contain objects referenced in tp:taxon-treatment.--><fig id="F2" position="float" orientation="portrait"><label>Figure 2.</label><caption><p>Habitus of <tp:taxon-name><tp:taxon-name-part taxon-name-part-type="genus">Ptomaphagus</tp:taxon-name-part> <tp:taxon-name-part taxon-name-part-type="sensu">(s. str.)</tp:taxon-name-part> <tp:taxon-name-part taxon-name-part-type="species">yasutoshii</tp:taxon-name-part></tp:taxon-name> Nishikawa, 1993 (dorsal view). <bold>A</bold> ♂ (holotype) <bold>B</bold> ♀ (allotype) <bold>C</bold> ♂ (holotype of <tp:taxon-name><tp:taxon-name-part taxon-name-part-type="genus">Ptomaphagus</tp:taxon-name-part> <tp:taxon-name-part taxon-name-part-type="sensu">(s. str.)</tp:taxon-name-part> <tp:taxon-name-part taxon-name-part-type="species">smetanai</tp:taxon-name-part></tp:taxon-name> Perreau, 1996, syn. n.) <bold>D</bold> ♀ (Yushan). Scale bar 1 mm.</p></caption><graphic xmlns:xlink="http://www.w3.org/1999/xlink" xlink:href="zookeys-609-043-g002.jpg" position="float" orientation="portrait" xlink:type="simple" id="oo_98559.jpg"/></fig><fig id="F5" position="float" orientation="portrait"><label>Figure 5.</label><caption><p>
          <tp:taxon-name><tp:taxon-name-part taxon-name-part-type="genus">Ptomaphagus</tp:taxon-name-part> <tp:taxon-name-part taxon-name-part-type="sensu">(s. str.)</tp:taxon-name-part> <tp:taxon-name-part taxon-name-part-type="species">yasutoshii</tp:taxon-name-part></tp:taxon-name> Nishikawa, 1993 (♂ holotype; ♀ allotype). <bold>A</bold> antenna ♂ (dorsal view) <bold>B</bold> pronotum ♂ (dorsal view) <bold>C</bold> protarsus ♂ (dorsal view) <bold>D</bold> protarsus ♀ (dorsal view) <bold>E</bold> protibia and profemur ♂ (ventral view) <bold>F</bold> protibia and profemur ♀ (ventral view) <bold>G</bold> elytral apex ♂ (dorsoapical view) <bold>H</bold> elytral apex ♀ (dorsoapical view) <bold>I</bold> ventrite VIII ♂ (ventral view) <bold>J</bold> genital segment ♂ (ventral view). Scale bars 0.1 mm.</p></caption><graphic xmlns:xlink="http://www.w3.org/1999/xlink" xlink:href="zookeys-609-043-g005.jpg" position="float" orientation="portrait" xlink:type="simple" id="oo_98562.jpg"/></fig><fig id="F6" position="float" orientation="portrait"><label>Figure 6.</label><caption><p>Aedeagi of <tp:taxon-name><tp:taxon-name-part taxon-name-part-type="genus">Ptomaphagus</tp:taxon-name-part> <tp:taxon-name-part taxon-name-part-type="sensu">(s. str.)</tp:taxon-name-part> <tp:taxon-name-part taxon-name-part-type="species">yasutoshii</tp:taxon-name-part></tp:taxon-name> Nishikawa, 1993. <bold>A, C, F, H</bold> holotype <bold>B, D, E, G, I</bold> holotype of <tp:taxon-name><tp:taxon-name-part taxon-name-part-type="genus">Ptomaphagus</tp:taxon-name-part> <tp:taxon-name-part taxon-name-part-type="sensu">(s. str.)</tp:taxon-name-part> <tp:taxon-name-part taxon-name-part-type="species">smetanai</tp:taxon-name-part></tp:taxon-name> Perreau, 1996, syn. n. <bold>A, B</bold> aedeagi (dorsal view) <bold>C, D</bold> aedeagi (lateral view) <bold>E</bold> paramere apex (lateral view) <bold>F, G</bold> aedeagal apices (ventral view) <bold>H, I</bold> right apicoventral piece of median lobe (ventral view). Scale bars 0.1 mm.</p></caption><graphic xmlns:xlink="http://www.w3.org/1999/xlink" xlink:href="zookeys-609-043-g006.jpg" position="float" orientation="portrait" xlink:type="simple" id="oo_98563.jpg"/></fig><fig id="F7" position="float" orientation="portrait"><label>Figure 7.</label><caption><p>
          <tp:taxon-name><tp:taxon-name-part taxon-name-part-type="genus">Ptomaphagus</tp:taxon-name-part> <tp:taxon-name-part taxon-name-part-type="sensu">(s. str.)</tp:taxon-name-part> <tp:taxon-name-part taxon-name-part-type="species">yasutoshii</tp:taxon-name-part></tp:taxon-name> Nishikawa, 1993 (♀ Yushan). <bold>A</bold> spermatheca and genital segment (ventral view) <bold>B</bold> spermatheca (lateral view) <bold>C</bold> spermatheca (dorsal view) <bold>D</bold> ventrite VIII ♀ (ventral view). Scale bars 0.1 mm.</p></caption><graphic xmlns:xlink="http://www.w3.org/1999/xlink" xlink:href="zookeys-609-043-g007.jpg" position="float" orientation="portrait" xlink:type="simple" id="oo_98564.jpg"/></fig><fig id="F12" position="float" orientation="portrait"><label>Figure 12.</label><caption><p>Distribution map of <italic><tp:taxon-name><tp:taxon-name-part taxon-name-part-type="genus">Ptomaphagus</tp:taxon-name-part></tp:taxon-name></italic> species from Taiwan Island.</p></caption><graphic xmlns:xlink="http://www.w3.org/1999/xlink" xlink:href="zookeys-609-043-g012.jpg" position="float" orientation="portrait" xlink:type="simple" id="oo_98569.jpg"/></fig></tp:treatment-sec><ref-list><ref id="B7"><mixed-citation xmlns:xlink="http://www.w3.org/1999/xlink" xlink:type="simple">
          <person-group><name name-style="western"><surname>Nishikawa</surname><given-names>M</given-names></name></person-group> (<year>1993</year>) <article-title>Occurrence of a new apterous species of <italic><tp:taxon-name><tp:taxon-name-part taxon-name-part-type="genus">Ptomaphagus</tp:taxon-name-part></tp:taxon-name></italic> (<tp:taxon-name><tp:taxon-name-part taxon-name-part-type="order">Coleoptera</tp:taxon-name-part></tp:taxon-name>, <tp:taxon-name><tp:taxon-name-part taxon-name-part-type="family">Cholevidae</tp:taxon-name-part></tp:taxon-name>) in Taiwan.</article-title> <source>Elytra (Tokyo)</source> <volume>21</volume>(<issue>1</issue>): <fpage>123</fpage>–<lpage>128</lpage>.</mixed-citation></ref><ref id="B11"><mixed-citation xmlns:xlink="http://www.w3.org/1999/xlink" xlink:type="simple">
          <person-group><name name-style="western"><surname>Perreau</surname><given-names>M</given-names></name></person-group> (<year>2000</year>) <article-title>Catalogue des Coléoptères <tp:taxon-name><tp:taxon-name-part taxon-name-part-type="family">Leiodidae</tp:taxon-name-part></tp:taxon-name>, <tp:taxon-name><tp:taxon-name-part taxon-name-part-type="subfamily">Cholevinae</tp:taxon-name-part></tp:taxon-name> et <tp:taxon-name><tp:taxon-name-part taxon-name-part-type="subfamily">Platypsyllinae</tp:taxon-name-part></tp:taxon-name>.</article-title> <source>Mémoires de la Société entomologique de France</source> <volume>4</volume>: <fpage>1</fpage>–<lpage>460</lpage>.</mixed-citation></ref><ref id="B12"><mixed-citation xmlns:xlink="http://www.w3.org/1999/xlink" xlink:type="simple">
          <person-group><name name-style="western"><surname>Perreau</surname><given-names>M</given-names></name></person-group> (<year>2004</year>) <article-title>Family <tp:taxon-name><tp:taxon-name-part taxon-name-part-type="family">Leiodidae</tp:taxon-name-part></tp:taxon-name> Fleming, 1821.</article-title> In: <person-group><name name-style="western"><surname>Löbl</surname><given-names>I</given-names></name><name name-style="western"><surname>Smetana</surname><given-names>A</given-names></name></person-group> (<role>Eds</role>) <source>Catalogue of Palaearctic <tp:taxon-name><tp:taxon-name-part taxon-name-part-type="order">Coleoptera</tp:taxon-name-part></tp:taxon-name>. Volume 2: <tp:taxon-name><tp:taxon-name-part taxon-name-part-type="superfamily">Hydrophiloidea</tp:taxon-name-part></tp:taxon-name> – <tp:taxon-name><tp:taxon-name-part taxon-name-part-type="superfamily">Histeroidea</tp:taxon-name-part></tp:taxon-name> – <tp:taxon-name><tp:taxon-name-part taxon-name-part-type="superfamily">Staphylinoidea</tp:taxon-name-part></tp:taxon-name></source>. <publisher-name>Apollo Books</publisher-name>, <publisher-loc>Stenstrup</publisher-loc>, <fpage>133</fpage>–<lpage>203</lpage>.</mixed-citation></ref><ref id="B13"><mixed-citation xmlns:xlink="http://www.w3.org/1999/xlink" xlink:type="simple">
          <person-group><name name-style="western"><surname>Perreau</surname><given-names>M</given-names></name></person-group> (<year>2015</year>) <article-title>Family <tp:taxon-name><tp:taxon-name-part taxon-name-part-type="family">Leiodidae</tp:taxon-name-part></tp:taxon-name> Fleming, 1821.</article-title> In: <person-group><name name-style="western"><surname>Löbl</surname><given-names>I</given-names></name><name name-style="western"><surname>Löbl</surname><given-names>D</given-names></name></person-group> (<role>Eds</role>) <source>Catalogue of Palaearctic <tp:taxon-name><tp:taxon-name-part taxon-name-part-type="order">Coleoptera</tp:taxon-name-part></tp:taxon-name>. Volume 2/1. <tp:taxon-name><tp:taxon-name-part taxon-name-part-type="superfamily">Hydrophiloidea</tp:taxon-name-part></tp:taxon-name> – <tp:taxon-name><tp:taxon-name-part taxon-name-part-type="superfamily">Staphylinoidea</tp:taxon-name-part></tp:taxon-name></source>. <edition>Revised and updated edition</edition>. <publisher-name>Brill</publisher-name>, <publisher-loc>Leiden &amp; Boston</publisher-loc>, <fpage>180</fpage>–<lpage>290</lpage>.</mixed-citation></ref><ref id="B10"><mixed-citation xmlns:xlink="http://www.w3.org/1999/xlink" xlink:type="simple">
          <person-group><name name-style="western"><surname>Perreau</surname><given-names>M</given-names></name></person-group> (<year>1996</year>) <article-title>Contribution à la connaissance des <tp:taxon-name><tp:taxon-name-part taxon-name-part-type="family">Cholevidae</tp:taxon-name-part></tp:taxon-name> du Japon et de Taiwan (<tp:taxon-name><tp:taxon-name-part taxon-name-part-type="order">Coleoptera</tp:taxon-name-part></tp:taxon-name>).</article-title> <source>Revue Suisse de Zoologie</source> <volume>103</volume>: <fpage>283</fpage>–<lpage>297</lpage>. doi: <ext-link xlink:type="simple" ext-link-type="doi" xlink:href="10.5962/bhl.part.79946">10.5962/bhl.part.79946</ext-link></mixed-citation></ref></ref-list></tp:taxon-treatment>
