# Supplementary material for: Revision of the genus Ptomaphagus Hellwig (Coleoptera, Leiodidae, Cholevinae) from Taiwan Island
Source: Zookeys. 2016 Aug 8;(609):43–62. doi: 10.3897/zookeys.609.9327 (PMC4984418; doi:10.3897/zookeys.609.9327)
Supplement: XML Treatment for Ptomaphagus (s. str.) chenggongi [file zookeys.609.9327-treatment5.xml]

<!DOCTYPE tp:taxon-treatment
  PUBLIC "-//TaxonX//DTD Taxonomic Treatment Publishing DTD v0 20100105//EN" "tax-treatment-NSO.dtd">
<tp:taxon-treatment xmlns:tp="http://www.plazi.org/taxpub"><tp:treatment-meta><kwd-group><label>Taxon classification</label><kwd><named-content content-type="kingdom">Animalia</named-content></kwd><kwd><named-content content-type="order">Coleoptera</named-content></kwd><kwd><named-content content-type="family">Leiodidae</named-content></kwd></kwd-group><mixed-citation publication-type="journal"><person-group><name><surname>Wang</surname><given-names>Cheng-Bin</given-names></name><name><surname>Nishikawa</surname><given-names>Masaaki</given-names></name><name><surname>Perreau</surname><given-names>Michel</given-names></name><name><surname>Růžička</surname><given-names>Jan</given-names></name><name><surname>Hayashi</surname><given-names>Yasuhiko</given-names></name></person-group><article-title>Revision of the genus <italic><tp:taxon-name><tp:taxon-name-part taxon-name-part-type="genus">Ptomaphagus</tp:taxon-name-part></tp:taxon-name></italic> Hellwig (<tp:taxon-name><tp:taxon-name-part taxon-name-part-type="order">Coleoptera</tp:taxon-name-part></tp:taxon-name>, <tp:taxon-name><tp:taxon-name-part taxon-name-part-type="family">Leiodidae</tp:taxon-name-part></tp:taxon-name>, <tp:taxon-name><tp:taxon-name-part taxon-name-part-type="subfamily">Cholevinae</tp:taxon-name-part></tp:taxon-name>) from Taiwan Island</article-title><source>Zookeys</source><day>8</day><month>8</month><year>2016</year><volume>2016</volume><issue>609</issue><fpage>43</fpage><lpage>62</lpage><pub-id pub-id-type="doi">10.3897/zookeys.609.9327</pub-id></mixed-citation></tp:treatment-meta><tp:nomenclature><tp:taxon-name>
            <tp:taxon-name-part taxon-name-part-type="genus">Ptomaphagus</tp:taxon-name-part>
            <tp:taxon-name-part taxon-name-part-type="sensu">(s. str.)</tp:taxon-name-part>
            <tp:taxon-name-part taxon-name-part-type="species">chenggongi</tp:taxon-name-part>
            <object-id xmlns:xlink="http://www.w3.org/1999/xlink" content-type="zoobank" xlink:type="simple">http://zoobank.org/D6994368-3822-4571-8B04-7C3AAF0BC100</object-id>
          </tp:taxon-name><tp:taxon-status xmlns:xlink="http://www.w3.org/1999/xlink" xlink:type="simple">sp. n.</tp:taxon-status><xref ref-type="fig" rid="F3">Figs 3</xref><xref ref-type="fig" rid="F8">; 8</xref><xref ref-type="fig" rid="F9">; 9A, C, E, G, H</xref><xref ref-type="fig" rid="F10">; 10</xref></tp:nomenclature><tp:treatment-sec sec-type="type locality" id="SECID0EUABG"><title>Type locality.</title><p>Central Taiwan, Nantou Hsien, Tsuifeng [翠峰, ca. <named-content xmlns:xlink="http://www.w3.org/1999/xlink" content-type="dwc:verbatimCoordinates" xlink:type="simple"><named-content content-type="geo-json" specific-use="{&#34;type&#34;:&#34;Point&#34;,&#34;coordinates&#34;:[121.183333,24.100000]}" id="NCID0E4ABG" xlink:type="simple">24°06'N, 121°11'E</named-content></named-content>], 2,300 m.</p></tp:treatment-sec><tp:treatment-sec sec-type="type material" id="SECID0ECBBG"><title>Type material.</title><p>
            <bold>Holotype</bold>: ♂, [Taiwan] Tsuifeng [翠峰, ca. <named-content xmlns:xlink="http://www.w3.org/1999/xlink" content-type="dwc:verbatimCoordinates" xlink:type="simple"><named-content content-type="geo-json" specific-use="{&#34;type&#34;:&#34;Point&#34;,&#34;coordinates&#34;:[121.183333,24.100000]}" id="NCID0ENBBG" xlink:type="simple">24°06'N, 121°11'E</named-content></named-content>], 2,300 m / FIT: in shady Forest / Nantou Hsien // Central Taiwan / 7~14-VIII-2003 / Wataru Suzuki leg. (<named-content xmlns:xlink="http://www.w3.org/1999/xlink" content-type="dwc:institutional_code" xlink:type="simple">NSMT</named-content>). <bold>Paratypes</bold>: 22♂♂24♀♀, same data as holotype (22♂♂22♀♀ in <abbrev xmlns:xlink="http://www.w3.org/1999/xlink" content-type="collection" xlink:title="Collection of Masaaki Nishikawa, Ebina, Japan" id="ABBRID0E3BBG" xlink:type="simple">CMNE</abbrev>, 2♀♀ in <named-content xmlns:xlink="http://www.w3.org/1999/xlink" content-type="dwc:institutional_code" xlink:type="simple">NSMT</named-content>); 2♂♂, same data as holotype except: FIT: Forest edge (<abbrev xmlns:xlink="http://www.w3.org/1999/xlink" content-type="collection" xlink:title="Collection of Masaaki Nishikawa, Ebina, Japan" id="ABBRID0EJCBG" xlink:type="simple">CMNE</abbrev>); 10♂♂10♀♀, same data as holotype except: 2,200 m / FIT: shady natural forest (<abbrev xmlns:xlink="http://www.w3.org/1999/xlink" content-type="collection" xlink:title="Collection of Masaaki Nishikawa, Ebina, Japan" id="ABBRID0EOCBG" xlink:type="simple">CMNE</abbrev>); 2♂♂1♀, same data as holotype except: 2,200 m (<abbrev xmlns:xlink="http://www.w3.org/1999/xlink" content-type="collection" xlink:title="Collection of Masaaki Nishikawa, Ebina, Japan" id="ABBRID0ETCBG" xlink:type="simple">CMNE</abbrev>); 1♀, TAIWAN, Nantou / Hsien, Meifeng [梅峰, ca. <named-content xmlns:xlink="http://www.w3.org/1999/xlink" content-type="dwc:verbatimCoordinates" xlink:type="simple"><named-content content-type="geo-json" specific-use="{&#34;type&#34;:&#34;Point&#34;,&#34;coordinates&#34;:[121.166667,24.083333]}" id="NCID0E2CBG" xlink:type="simple">24°05'N, 121°10'E</named-content></named-content>] / 2130 m 10–17.VII.[19]93 / yellow pan traps / A. Smetana [leg.] (T147) (<abbrev xmlns:xlink="http://www.w3.org/1999/xlink" content-type="collection" xlink:title="Collection of Jan Růžička, Prague, Czech Republic" id="ABBRID0EADBG" xlink:type="simple">CJRZ</abbrev>).</p></tp:treatment-sec><tp:treatment-sec sec-type="description" id="SECID0EFDBG"><title>Description.</title><p>
            <italic>Male</italic>. <abbrev xmlns:xlink="http://www.w3.org/1999/xlink" xlink:title="extended body length" id="ABBRID0ENDBG" xlink:type="simple">EBL</abbrev>: 4.1–4.2 mm (4.2 mm in holotype). Length of different body parts: <abbrev xmlns:xlink="http://www.w3.org/1999/xlink" xlink:title="head length" id="ABBRID0ERDBG" xlink:type="simple">HL</abbrev> : <abbrev xmlns:xlink="http://www.w3.org/1999/xlink" xlink:title="antennal length" id="ABBRID0EYDBG" xlink:type="simple">AL</abbrev> : <abbrev xmlns:xlink="http://www.w3.org/1999/xlink" xlink:title="pronotal length" id="ABBRID0E6DBG" xlink:type="simple">PL</abbrev> : <abbrev xmlns:xlink="http://www.w3.org/1999/xlink" xlink:title="elytral length" id="ABBRID0EGEBG" xlink:type="simple">ELL</abbrev> = 0.67 : 1.26 : 1.00 : 2.32 mm; width: <abbrev xmlns:xlink="http://www.w3.org/1999/xlink" xlink:title="head width" id="ABBRID0EKEBG" xlink:type="simple">HW</abbrev> : <abbrev xmlns:xlink="http://www.w3.org/1999/xlink" xlink:title="eye width" id="ABBRID0EOEBG" xlink:type="simple">EW</abbrev> : <abbrev xmlns:xlink="http://www.w3.org/1999/xlink" xlink:title="pronotal width" id="ABBRID0ESEBG" xlink:type="simple">PW</abbrev> : <abbrev xmlns:xlink="http://www.w3.org/1999/xlink" xlink:title="elytral width" id="ABBRID0EZEBG" xlink:type="simple">ELW</abbrev> = 1.04 : 0.09 : 1.49 : 1.64 mm. Proportion of antennomeres from base to tip in <!--PageBreak-->μm (length × width): 179 × 77, 123 × 68, 105 × 74, 75 × 82, 75 × 99, 53 × 113, 104 × 135, 53 × 132, 102 × 138, 117 × 137, 217 × 116.</p><p>
            <italic>Habitus</italic> (Fig. <xref ref-type="fig" rid="F3">3A</xref>) elongated oval, regularly convex and sublustrous. Well pigmented: mostly brown; mouthparts, basal four or five antennomeres and apical half of ultimate antennomere, protarsi, and apex of meso- and metatarsi yellowish. Dorsum continuously clothed with fine, recumbent, yellowish pubescence. Insertions of pubescence on dorsal surfaces of pronotum, elytra and femora aligned along transverse striolations; interspace between two striolations glabrous.</p><p>
            <italic>Head transverse</italic>, <abbrev xmlns:xlink="http://www.w3.org/1999/xlink" xlink:title="head width" id="ABBRID0ELFBG" xlink:type="simple">HW</abbrev>/<abbrev xmlns:xlink="http://www.w3.org/1999/xlink" xlink:title="head length" id="ABBRID0EPFBG" xlink:type="simple">HL</abbrev> = 1.5. Clypeofrontal suture absent. Clypeus with anterior margin slightly rounded. Compound eyes well developed, <abbrev xmlns:xlink="http://www.w3.org/1999/xlink" xlink:title="eye width" id="ABBRID0EWFBG" xlink:type="simple">EW</abbrev>/<abbrev xmlns:xlink="http://www.w3.org/1999/xlink" xlink:title="head width" id="ABBRID0E1FBG" xlink:type="simple">HW</abbrev> = 0.1. Antennae (Fig. <xref ref-type="fig" rid="F8">8A</xref>) slender, <abbrev xmlns:xlink="http://www.w3.org/1999/xlink" xlink:title="antennal length" id="ABBRID0ECGBG" xlink:type="simple">AL</abbrev>/<abbrev xmlns:xlink="http://www.w3.org/1999/xlink" xlink:title="head width" id="ABBRID0EJGBG" xlink:type="simple">HW</abbrev> = 1.3; antennomere III a little shorter than II; VI with length/width = 0.5; XI elongated pear-shaped.</p><p>
            <italic>Pronotum</italic> (Fig. <xref ref-type="fig" rid="F8">8B</xref>) transverse, widest just before hind angles, <abbrev xmlns:xlink="http://www.w3.org/1999/xlink" xlink:title="pronotal width" id="ABBRID0E3GBG" xlink:type="simple">PW</abbrev>/<abbrev xmlns:xlink="http://www.w3.org/1999/xlink" xlink:title="pronotal length" id="ABBRID0EDHBG" xlink:type="simple">PL</abbrev> = 1.5. Sides gently arched, narrowing from posterior to anterior, and slightly constricted before hind angles, which projected backwards and subacute. Posterior margin widely protruding in the middle part, distinctly emarginate near hind angles.</p><p>
            <italic>Elytra</italic> oval, widest at about basal 2/7, <abbrev xmlns:xlink="http://www.w3.org/1999/xlink" xlink:title="elytral length" id="ABBRID0EOHBG" xlink:type="simple">ELL</abbrev>/<abbrev xmlns:xlink="http://www.w3.org/1999/xlink" xlink:title="eye width" id="ABBRID0ESHBG" xlink:type="simple">EW</abbrev> = 1.4. Sides weakly arched, gradually narrowing from widest part to apices, which narrowly rounded (Fig. <xref ref-type="fig" rid="F8">8G</xref>). Sutural striae present. Metathoracic wings fully developed.</p><p>
            <italic>Prolegs</italic> robust, with basal three protarsomeres (Fig. <xref ref-type="fig" rid="F8">8C</xref>) strongly expanded: <abbrev xmlns:xlink="http://www.w3.org/1999/xlink" xlink:title="tibial width" id="ABBRID0ECIBG" xlink:type="simple">TW</abbrev>/<abbrev xmlns:xlink="http://www.w3.org/1999/xlink" xlink:title="basitarsal width" id="ABBRID0EGIBG" xlink:type="simple">BTW</abbrev> = 1.0. Protibiae (Fig. <xref ref-type="fig" rid="F8">8E</xref>) expanded towards apex. Profemora rather broad. Mesotibiae arcuate, mesotarsi simply linear. Metatibiae slender and straight.</p><p>
            <italic>Abdominal ventrite VIII</italic> (Fig. <xref ref-type="fig" rid="F8">8I</xref>) round at posterior edge, though an inconspicuous median notch at the median. Genital segment (Fig. <xref ref-type="fig" rid="F8">8J</xref>) with spiculum gastrale protruding about 3/8 of its length beyond anterior edge of epipleurite IX.</p><p>
            <italic>Aedeagus</italic> (Fig. <xref ref-type="fig" rid="F9">9A</xref>) long and slender, with median lobe gradually narrowing towards lanceolate apical part and terminated by round knob in dorsal view; opening of genital orifice situated on dorsal surface, deeply cut inwards on preapical left margin of median lobe. Ventral surface of the apex of the median lobe (Fig. <xref ref-type="fig" rid="F9">9G</xref>) inserted with <!--PageBreak-->a row of 6 ventrally oriented setae (the bottom one is very short) on the left side and a row of 4 ventrally oriented setae on the right side. Parameres narrow, reaching about apical 1/5 of median lobe, each with 1 apical and 2 preapical setae, the apical one slightly shorter (Fig. <xref ref-type="fig" rid="F9">9E</xref>). In lateral view (Fig. <xref ref-type="fig" rid="F9">9C</xref>), median lobe regularly bent ventrad, gradually tapering apically. Endophallus with stylus quite slender, a cheliform complex just below the base of stylus, and a circular complex in basal region.</p><p>
            <italic>Female</italic>. Similar to male in general appearance (Fig. <xref ref-type="fig" rid="F3">3B</xref>), including elytral apices (Fig. <xref ref-type="fig" rid="F8">8H</xref>), but distinguished by the following characteristics: protarsi (Fig. <xref ref-type="fig" rid="F8">8D</xref>) <!--PageBreak-->simply linear; protibiae (Fig. <xref ref-type="fig" rid="F8">8F</xref>) only slightly narrower; abdominal ventrite VIII (Fig. <xref ref-type="fig" rid="F9">9A</xref>) almost regularly rounded at posterior edge; genital segment as shown in Fig. <xref ref-type="fig" rid="F9">9B</xref>: spermatheca (Fig. <xref ref-type="fig" rid="F9">9B</xref>) curved in distal part, coiled and extended leftwards in proximal part.</p></tp:treatment-sec><tp:treatment-sec sec-type="diagnosis" id="SECID0ESKBG"><title>Diagnosis.</title><p>
            <tp:taxon-name><tp:taxon-name-part taxon-name-part-type="genus">Ptomaphagus</tp:taxon-name-part> <tp:taxon-name-part taxon-name-part-type="sensu">(s. str.)</tp:taxon-name-part> <tp:taxon-name-part taxon-name-part-type="species">chenggongi</tp:taxon-name-part></tp:taxon-name> sp. n. has very similar aedeagus to <tp:taxon-name><tp:taxon-name-part taxon-name-part-type="genus">Ptomaphagus</tp:taxon-name-part> <tp:taxon-name-part taxon-name-part-type="sensu">(s. str.)</tp:taxon-name-part> <tp:taxon-name-part taxon-name-part-type="species">tingtingae</tp:taxon-name-part></tp:taxon-name> sp. n., but can be distinguished from the latter by the following <!--PageBreak-->characters: in <tp:taxon-name><tp:taxon-name-part taxon-name-part-type="genus">Ptomaphagus</tp:taxon-name-part> <tp:taxon-name-part taxon-name-part-type="sensu">(s. str.)</tp:taxon-name-part> <tp:taxon-name-part taxon-name-part-type="species">chenggongi</tp:taxon-name-part></tp:taxon-name> sp. n., antennomere XI with length/width = 1.9, hind angles of pronotum subacute, spiculum gastrale of genital segment with ordinary width, right apicoventral piece of median lobe broad (Fig. <xref ref-type="fig" rid="F9">9H</xref>), apical seta of parameres slightly shorter than preapical setae, and spermatheca coiled and extended leftwards in proximal part; while in <tp:taxon-name><tp:taxon-name-part taxon-name-part-type="genus">Ptomaphagus</tp:taxon-name-part> <tp:taxon-name-part taxon-name-part-type="sensu">(s. str.)</tp:taxon-name-part> <tp:taxon-name-part taxon-name-part-type="species">tingtingae</tp:taxon-name-part></tp:taxon-name> sp. n., antennomere XI with length/width = 1.3, hind angles of pronotum acute, spiculum gastrale of genital segment very narrow, right apicoventral piece of median lobe rather small (Fig. <xref ref-type="fig" rid="F9">9I</xref>), apical seta of parameres very shorter than preapical setae, and spermatheca coiled but not extended leftwards in proximal part.</p></tp:treatment-sec><tp:treatment-sec sec-type="etymology" id="SECID0EOMBG"><title>Etymology.</title><p>The specific epithet is dedicated to Cheng-Gong Zheng (1624–1662), a military leader at the end of the Chinese Ming Dynasty, for his feats in 1662 when he defeated the forces of the Dutch East India Company and claimed Taiwan, bringing it under Chinese Han rule.</p></tp:treatment-sec><tp:treatment-sec sec-type="distribution" id="SECID0ETMBG"><title>Distribution.</title><p>China (Taiwan) (Fig. <xref ref-type="fig" rid="F12">12</xref>).</p><!--PageBreak--></tp:treatment-sec><tp:treatment-sec><!--Section generated to contain objects referenced in tp:taxon-treatment.--><fig id="F3" position="float" orientation="portrait"><label>Figure 3.</label><caption><p>Habitus of <italic><tp:taxon-name><tp:taxon-name-part taxon-name-part-type="genus">Ptomaphagus</tp:taxon-name-part></tp:taxon-name></italic> (s. str.) spp. (dorsal view). <bold>A, B</bold> <tp:taxon-name><tp:taxon-name-part taxon-name-part-type="genus">Ptomaphagus</tp:taxon-name-part> <tp:taxon-name-part taxon-name-part-type="sensu">(s. str.)</tp:taxon-name-part> <tp:taxon-name-part taxon-name-part-type="species">chenggongi</tp:taxon-name-part></tp:taxon-name> sp. n. <bold>C–E</bold> <tp:taxon-name><tp:taxon-name-part taxon-name-part-type="genus">Ptomaphagus</tp:taxon-name-part> <tp:taxon-name-part taxon-name-part-type="sensu">(s. str.)</tp:taxon-name-part> <tp:taxon-name-part taxon-name-part-type="species">tingtingae</tp:taxon-name-part></tp:taxon-name> sp. n. <bold>A, C</bold> ♂ (holotypes) <bold>B, D</bold> ♀ (paratypes) <bold>E</bold> ♂ (line-art drawing). Scale bar 1 mm.</p></caption><graphic xmlns:xlink="http://www.w3.org/1999/xlink" xlink:href="zookeys-609-043-g003.jpg" position="float" orientation="portrait" xlink:type="simple" id="oo_98560.jpg"/></fig><fig id="F8" position="float" orientation="portrait"><label>Figure 8.</label><caption><p>
          <tp:taxon-name><tp:taxon-name-part taxon-name-part-type="genus">Ptomaphagus</tp:taxon-name-part> <tp:taxon-name-part taxon-name-part-type="sensu">(s. str.)</tp:taxon-name-part> <tp:taxon-name-part taxon-name-part-type="species">chenggongi</tp:taxon-name-part></tp:taxon-name> sp. n. (paratypes). <bold>A</bold> antenna ♂ (dorsal view) <bold>B</bold> pronotum ♂ (dorsal view) <bold>C</bold> protarsus ♂ (dorsal view) <bold>D</bold> protarsus ♀ (dorsal view) <bold>E</bold> protibia and profemur ♂ (ventral view) <bold>F</bold> protibia and profemur ♀ (ventral view) <bold>G</bold> elytral apex ♂ (dorsoapical view) <bold>H</bold> elytral apex ♀ (dorsoapical view) <bold>I</bold> ventrite VIII ♂ (ventral view) <bold>J</bold> genital segment ♂ (ventral view). Scale bars 0.1 mm.</p></caption><graphic xmlns:xlink="http://www.w3.org/1999/xlink" xlink:href="zookeys-609-043-g008.jpg" position="float" orientation="portrait" xlink:type="simple" id="oo_98565.jpg"/></fig><fig id="F9" position="float" orientation="portrait"><label>Figure 9.</label><caption><p>Aedeagi of <italic><tp:taxon-name><tp:taxon-name-part taxon-name-part-type="genus">Ptomaphagus</tp:taxon-name-part></tp:taxon-name></italic> (s. str.) spp. <bold>A, C, E, G, H</bold> <tp:taxon-name><tp:taxon-name-part taxon-name-part-type="genus">Ptomaphagus</tp:taxon-name-part> <tp:taxon-name-part taxon-name-part-type="sensu">(s. str.)</tp:taxon-name-part> <tp:taxon-name-part taxon-name-part-type="species">chenggongi</tp:taxon-name-part></tp:taxon-name> sp. n. (paratype) <bold>B, D, F, I, J</bold> <tp:taxon-name><tp:taxon-name-part taxon-name-part-type="genus">Ptomaphagus</tp:taxon-name-part> <tp:taxon-name-part taxon-name-part-type="sensu">(s. str.)</tp:taxon-name-part> <tp:taxon-name-part taxon-name-part-type="species">tingtingae</tp:taxon-name-part></tp:taxon-name> sp. n. (paratype) <bold>A, B</bold> aedeagi (dorsal view) <bold>C, D</bold> aedeagi (lateral view) <bold>E, F</bold> paramere apices (lateral view) <bold>G, J</bold> aedeagal apices (ventral view) <bold>H, I</bold> right apicoventral piece of median lobe (ventral view). Scale bars 0.1 mm.</p></caption><graphic xmlns:xlink="http://www.w3.org/1999/xlink" xlink:href="zookeys-609-043-g009.jpg" position="float" orientation="portrait" xlink:type="simple" id="oo_98566.jpg"/></fig><fig id="F10" position="float" orientation="portrait"><label>Figure 10.</label><caption><p>
          <bold>A, B</bold> <tp:taxon-name><tp:taxon-name-part taxon-name-part-type="genus">Ptomaphagus</tp:taxon-name-part> <tp:taxon-name-part taxon-name-part-type="sensu">(s. str.)</tp:taxon-name-part> <tp:taxon-name-part taxon-name-part-type="species">chenggongi</tp:taxon-name-part></tp:taxon-name> sp. n. (paratype) <bold>C, D</bold> <tp:taxon-name><tp:taxon-name-part taxon-name-part-type="genus">Ptomaphagus</tp:taxon-name-part> <tp:taxon-name-part taxon-name-part-type="sensu">(s. str.)</tp:taxon-name-part> <tp:taxon-name-part taxon-name-part-type="species">tingtingae</tp:taxon-name-part></tp:taxon-name> sp. n. (paratype) <bold>A, D</bold> ventrites VIII (ventral view) <bold>B, C</bold> spermathecae and genital segments (ventral view). Scale bars 0.1 mm.</p></caption><graphic xmlns:xlink="http://www.w3.org/1999/xlink" xlink:href="zookeys-609-043-g010.jpg" position="float" orientation="portrait" xlink:type="simple" id="oo_98567.jpg"/></fig><fig id="F12" position="float" orientation="portrait"><label>Figure 12.</label><caption><p>Distribution map of <italic><tp:taxon-name><tp:taxon-name-part taxon-name-part-type="genus">Ptomaphagus</tp:taxon-name-part></tp:taxon-name></italic> species from Taiwan Island.</p></caption><graphic xmlns:xlink="http://www.w3.org/1999/xlink" xlink:href="zookeys-609-043-g012.jpg" position="float" orientation="portrait" xlink:type="simple" id="oo_98569.jpg"/></fig></tp:treatment-sec></tp:taxon-treatment>
