# Supplementary material for: Revision of the genus Ptomaphagus Hellwig (Coleoptera, Leiodidae, Cholevinae) from Taiwan Island
Source: Zookeys. 2016 Aug 8;(609):43–62. doi: 10.3897/zookeys.609.9327 (PMC4984418; doi:10.3897/zookeys.609.9327)
Supplement: XML Treatment for Ptomaphagus (s. str.) tingtingae [file zookeys.609.9327-treatment6.xml]

<!DOCTYPE tp:taxon-treatment
  PUBLIC "-//TaxonX//DTD Taxonomic Treatment Publishing DTD v0 20100105//EN" "tax-treatment-NSO.dtd">
<tp:taxon-treatment xmlns:tp="http://www.plazi.org/taxpub"><tp:treatment-meta><kwd-group><label>Taxon classification</label><kwd><named-content content-type="kingdom">Animalia</named-content></kwd><kwd><named-content content-type="order">Coleoptera</named-content></kwd><kwd><named-content content-type="family">Leiodidae</named-content></kwd></kwd-group><mixed-citation publication-type="journal"><person-group><name><surname>Wang</surname><given-names>Cheng-Bin</given-names></name><name><surname>Nishikawa</surname><given-names>Masaaki</given-names></name><name><surname>Perreau</surname><given-names>Michel</given-names></name><name><surname>Růžička</surname><given-names>Jan</given-names></name><name><surname>Hayashi</surname><given-names>Yasuhiko</given-names></name></person-group><article-title>Revision of the genus <italic><tp:taxon-name><tp:taxon-name-part taxon-name-part-type="genus">Ptomaphagus</tp:taxon-name-part></tp:taxon-name></italic> Hellwig (<tp:taxon-name><tp:taxon-name-part taxon-name-part-type="order">Coleoptera</tp:taxon-name-part></tp:taxon-name>, <tp:taxon-name><tp:taxon-name-part taxon-name-part-type="family">Leiodidae</tp:taxon-name-part></tp:taxon-name>, <tp:taxon-name><tp:taxon-name-part taxon-name-part-type="subfamily">Cholevinae</tp:taxon-name-part></tp:taxon-name>) from Taiwan Island</article-title><source>Zookeys</source><day>8</day><month>8</month><year>2016</year><volume>2016</volume><issue>609</issue><fpage>43</fpage><lpage>62</lpage><pub-id pub-id-type="doi">10.3897/zookeys.609.9327</pub-id></mixed-citation></tp:treatment-meta><tp:nomenclature><tp:taxon-name>
            <tp:taxon-name-part taxon-name-part-type="genus">Ptomaphagus</tp:taxon-name-part>
            <tp:taxon-name-part taxon-name-part-type="sensu">(s. str.)</tp:taxon-name-part>
            <tp:taxon-name-part taxon-name-part-type="species">tingtingae</tp:taxon-name-part>
            <object-id xmlns:xlink="http://www.w3.org/1999/xlink" content-type="zoobank" xlink:type="simple">http://zoobank.org/D518FD86-9AD9-458D-972C-121655AF9A0D</object-id>
          </tp:taxon-name><tp:taxon-status xmlns:xlink="http://www.w3.org/1999/xlink" xlink:type="simple">sp. n.</tp:taxon-status><xref ref-type="fig" rid="F3">Figs 3C–E</xref><xref ref-type="fig" rid="F9">; 9B, D, F, I, J</xref><xref ref-type="fig" rid="F10">; 10C, D</xref><xref ref-type="fig" rid="F11">; 11</xref><!--PageBreak--></tp:nomenclature><tp:treatment-sec sec-type="type locality" id="SECID0EVOBG"><title>Type locality.</title><p>Taiwan, Fushan [福山, ca. <named-content xmlns:xlink="http://www.w3.org/1999/xlink" content-type="dwc:verbatimCoordinates" xlink:type="simple"><named-content content-type="geo-json" specific-use="{&#34;type&#34;:&#34;Point&#34;,&#34;coordinates&#34;:[121.500000,24.766667]}" id="NCID0E5OBG" xlink:type="simple">24°46'N, 121°30'E</named-content></named-content>].</p></tp:treatment-sec><tp:treatment-sec sec-type="type material" id="SECID0EDPBG"><title>Type material.</title><p>
            <bold>Holotype</bold>: ♂, CHINA, Taiwan, Fushan [福山, ca. <named-content xmlns:xlink="http://www.w3.org/1999/xlink" content-type="dwc:verbatimCoordinates" xlink:type="simple"><named-content content-type="geo-json" specific-use="{&#34;type&#34;:&#34;Point&#34;,&#34;coordinates&#34;:[121.500000,24.766667]}" id="NCID0EOPBG" xlink:type="simple">24°46'N, 121°30'E</named-content></named-content>], mouse carcass bait, III.2007, Wen-Bo Huang leg. (5#) (<abbrev xmlns:xlink="http://www.w3.org/1999/xlink" content-type="institution" xlink:title="National Taiwan University, Taipei, Taiwan, China" id="ABBRID0ETPBG" xlink:type="simple">NTUC</abbrev>). <bold>Paratypes</bold>: 6♂♂7♀♀, same data as holotype (1♂1♀ in <abbrev xmlns:xlink="http://www.w3.org/1999/xlink" content-type="collection" xlink:title="Collection of Cheng-Bin Wang, Chengdu, Sichuan, China" id="ABBRID0E1PBG" xlink:type="simple">CCBW</abbrev>, 1♂1♀ in <abbrev xmlns:xlink="http://www.w3.org/1999/xlink" content-type="collection" xlink:title="Collection of Jan Růžička, Prague, Czech Republic" id="ABBRID0E6PBG" xlink:type="simple">CJRZ</abbrev>, 1♂1♀ in <abbrev xmlns:xlink="http://www.w3.org/1999/xlink" content-type="collection" xlink:title="Collection of Masaaki Nishikawa, Ebina, Japan" id="ABBRID0EEQBG" xlink:type="simple">CMNE</abbrev>, 1♂1♀ in <abbrev xmlns:xlink="http://www.w3.org/1999/xlink" content-type="collection" xlink:title="Collection of Michel Perreau, Paris, France" id="ABBRID0EJQBG" xlink:type="simple">CMPR</abbrev> and 2♂♂3♀♀ in <abbrev xmlns:xlink="http://www.w3.org/1999/xlink" content-type="institution" xlink:title="National Taiwan University, Taipei, Taiwan, China" id="ABBRID0ERQBG" xlink:type="simple">NTUC</abbrev>); 7♀♀, same data as holotype ex<!--PageBreak-->cept: IV.2007, (1#) (<abbrev xmlns:xlink="http://www.w3.org/1999/xlink" content-type="institution" xlink:title="National Taiwan University, Taipei, Taiwan, China" id="ABBRID0EYQBG" xlink:type="simple">NTUC</abbrev>); 2♂♂1♀, Taiwan: Tai Pei Co. / Noi Dong [?Neidong=内洞, ca. <named-content xmlns:xlink="http://www.w3.org/1999/xlink" content-type="dwc:verbatimCoordinates" xlink:type="simple"><named-content content-type="geo-json" specific-use="{&#34;type&#34;:&#34;Point&#34;,&#34;coordinates&#34;:[121.533333,24.816667]}" id="NCID0EARBG" xlink:type="simple">24°49'N, 121°32'E</named-content></named-content>] Logging Road, / 850 m, 19.ii.2004, / Flight intercept trap. / leg. Chun Lin Li (<abbrev xmlns:xlink="http://www.w3.org/1999/xlink" content-type="institution" xlink:title="Museum für Naturkunde – Leibniz-Institut für Evolutions- und Biodiversitätsforschung an der Humboldt-Universität zu Berlin, Berlin, Germany J. Frisch" id="ABBRID0EFRBG" xlink:type="simple">ZMHB</abbrev>); 2♀♀, Taiwan: Tai Chun Co., / An Ma Shan [鞍馬山, ca. <named-content xmlns:xlink="http://www.w3.org/1999/xlink" content-type="dwc:verbatimCoordinates" xlink:type="simple"><named-content content-type="geo-json" specific-use="{&#34;type&#34;:&#34;Point&#34;,&#34;coordinates&#34;:[121.000000,24.266667]}" id="NCID0ENRBG" xlink:type="simple">24°16'N, 121°00'E</named-content></named-content>], 2 km, / 24.-26.vi.2003 / Flight intercept trap. / leg. Chun Lin Li (<abbrev xmlns:xlink="http://www.w3.org/1999/xlink" content-type="institution" xlink:title="Museum für Naturkunde – Leibniz-Institut für Evolutions- und Biodiversitätsforschung an der Humboldt-Universität zu Berlin, Berlin, Germany J. Frisch" id="ABBRID0ESRBG" xlink:type="simple">ZMHB</abbrev>).</p></tp:treatment-sec><tp:treatment-sec sec-type="description" id="SECID0EXRBG"><title>Description.</title><p>
            <italic>Male</italic>. <abbrev xmlns:xlink="http://www.w3.org/1999/xlink" xlink:title="extended body length" id="ABBRID0E6RBG" xlink:type="simple">EBL</abbrev>: 4.0–4.3 mm (4.1 mm in holotype). Length of different body parts: <abbrev xmlns:xlink="http://www.w3.org/1999/xlink" xlink:title="head length" id="ABBRID0EDSBG" xlink:type="simple">HL</abbrev> : <abbrev xmlns:xlink="http://www.w3.org/1999/xlink" xlink:title="antennal length" id="ABBRID0EKSBG" xlink:type="simple">AL</abbrev> : <abbrev xmlns:xlink="http://www.w3.org/1999/xlink" xlink:title="pronotal length" id="ABBRID0ERSBG" xlink:type="simple">PL</abbrev> : <abbrev xmlns:xlink="http://www.w3.org/1999/xlink" xlink:title="elytral length" id="ABBRID0EYSBG" xlink:type="simple">ELL</abbrev> = 0.62 : 1.22 : 1.00 : 2.27 mm; width: <abbrev xmlns:xlink="http://www.w3.org/1999/xlink" xlink:title="head width" id="ABBRID0E3SBG" xlink:type="simple">HW</abbrev> : <abbrev xmlns:xlink="http://www.w3.org/1999/xlink" xlink:title="eye width" id="ABBRID0EATBG" xlink:type="simple">EW</abbrev> : <abbrev xmlns:xlink="http://www.w3.org/1999/xlink" xlink:title="pronotal width" id="ABBRID0EETBG" xlink:type="simple">PW</abbrev> : <abbrev xmlns:xlink="http://www.w3.org/1999/xlink" xlink:title="elytral width" id="ABBRID0ELTBG" xlink:type="simple">ELW</abbrev> = 1.00 : 0.11 : 1.55 : 1.68 mm. Proportion of antennomeres from base to tip in <!--PageBreak-->μm (length × width): 180 × 72, 134 × 66, 111 × 74, 73 × 79, 73 × 92, 60 × 111, 92 × 127, 47 × 125, 87 × 136, 101 × 140, 176 × 132.</p><p>
            <italic>Habitus</italic> (Fig. <xref ref-type="fig" rid="F3">3C, E</xref>) elongated oval, regularly convex and sublustrous. Well pigmented: mostly dark brown, head darker; mouthparts, basal three antennomeres and apical half of ultimate antennomere, protarsi, and apex of meso- and metatarsi somewhat yellowish. Dorsum continuously clothed with fine, recumbent, yellowish pubescence. Insertions of pubescence on dorsal surfaces of pronotum, elytra and femora aligned along transverse striolations; interspace between two striolations glabrous.</p><!--PageBreak--><p>
            <italic>Head transverse</italic>, <abbrev xmlns:xlink="http://www.w3.org/1999/xlink" xlink:title="head width" id="ABBRID0E5TBG" xlink:type="simple">HW</abbrev>/<abbrev xmlns:xlink="http://www.w3.org/1999/xlink" xlink:title="head length" id="ABBRID0ECUBG" xlink:type="simple">HL</abbrev> = 1.6. Clypeofrontal suture absent. Clypeus with anterior margin slightly rounded. Compound eyes well developed, <abbrev xmlns:xlink="http://www.w3.org/1999/xlink" xlink:title="eye width" id="ABBRID0EJUBG" xlink:type="simple">EW</abbrev>/<abbrev xmlns:xlink="http://www.w3.org/1999/xlink" xlink:title="head width" id="ABBRID0ENUBG" xlink:type="simple">HW</abbrev> = 0.1. Antennae (Fig. <xref ref-type="fig" rid="F11">11A</xref>) slender, <abbrev xmlns:xlink="http://www.w3.org/1999/xlink" xlink:title="antennal length" id="ABBRID0EVUBG" xlink:type="simple">AL</abbrev>/<abbrev xmlns:xlink="http://www.w3.org/1999/xlink" xlink:title="head width" id="ABBRID0E3UBG" xlink:type="simple">HW</abbrev> = 1.2; antennomere III a little shorter than II; VI with length/width = 0.5; XI pear-shaped.</p><p>
            <italic>Pronotum</italic> (Fig. <xref ref-type="fig" rid="F11">11B</xref>) transverse, widest just before hind angles, <abbrev xmlns:xlink="http://www.w3.org/1999/xlink" xlink:title="pronotal width" id="ABBRID0EPVBG" xlink:type="simple">PW</abbrev>/<abbrev xmlns:xlink="http://www.w3.org/1999/xlink" xlink:title="pronotal length" id="ABBRID0EWVBG" xlink:type="simple">PL</abbrev> = 1.6. Sides gently arched, gradually narrowing from posterior to anterior; hind angles projected backwards and acute. Posterior margin widely protruding in the middle part, distinctly emarginate near hind angles.</p><!--PageBreak--><p>
            <italic>Elytra</italic> oval, widest at about basal 1/3, <abbrev xmlns:xlink="http://www.w3.org/1999/xlink" xlink:title="elytral length" id="ABBRID0ECWBG" xlink:type="simple">ELL</abbrev>/<abbrev xmlns:xlink="http://www.w3.org/1999/xlink" xlink:title="eye width" id="ABBRID0EGWBG" xlink:type="simple">EW</abbrev> = 1.4. Sides weakly arched, gradually narrowing from widest part to apices, which narrowly rounded (Fig. <xref ref-type="fig" rid="F11">11G</xref>). Sutural striae present. Metathoracic wings fully developed.</p><p>
            <italic>Prolegs</italic> robust, with basal three protarsomeres (Fig. <xref ref-type="fig" rid="F11">11C</xref>) strongly expanded: <abbrev xmlns:xlink="http://www.w3.org/1999/xlink" xlink:title="tibial width" id="ABBRID0EWWBG" xlink:type="simple">TW</abbrev>/<abbrev xmlns:xlink="http://www.w3.org/1999/xlink" xlink:title="basitarsal width" id="ABBRID0E1WBG" xlink:type="simple">BTW</abbrev> = 1.2. Protibiae (Fig. <xref ref-type="fig" rid="F11">11C</xref>) distinctly expanded towards apex. Profemora rather broad. Mesotibiae arcuate, mesotarsi simply linear. Metatibiae slender and straight.</p><p>
            <italic>Abdominal ventrite VIII</italic> (Fig. <xref ref-type="fig" rid="F11">11I</xref>) narrowly round at posterior edge, though an inconspicuous median notch at the median. Genital segment (Fig. <xref ref-type="fig" rid="F8">8J</xref>) with very slender spiculum gastrale, protruding about 3/8 of its length beyond anterior edge of epipleurite IX.</p><p>
            <italic>Aedeagus</italic> (Fig. <xref ref-type="fig" rid="F9">9B</xref>) long and rather slender, with median lobe gradually narrowing towards narrowly lanceolate apical part and terminated by round knob in dorsal view; opening of genital orifice situated on dorsal surface, deeply cut inwards on preapical <!--PageBreak-->left margin of median lobe. Ventral surface of the apex of the median lobe (Fig. <xref ref-type="fig" rid="F9">9J</xref>) inserted with a row of 6 ventrally-oriented setae on the left side and a row of 5 ventrally-oriented setae on the right side. Parameres narrow, reaching about apical 1/6 of median lobe, each with 1 apical and 2 preapical setae, the apical one very shorter (Fig. <xref ref-type="fig" rid="F9">9F</xref>). In lateral view (Fig. <xref ref-type="fig" rid="F9">9D</xref>), median lobe regularly bent ventrad, gradually tapering apically. Endophallus with stylus quite slender, a cheliform complex just below the base of stylus, and a circular complex in basal region.</p><p>
            <italic>Female</italic>. Similar to male in general appearance (Fig. <xref ref-type="fig" rid="F3">3D</xref>), including elytral apices (Fig. <xref ref-type="fig" rid="F11">11H</xref>), but distinguished by the following characteristics: protarsi (Fig. <xref ref-type="fig" rid="F11">11D</xref>) simply linear; protibiae (Fig. <xref ref-type="fig" rid="F11">11F</xref>) only slightly narrower; abdominal ventrite VIII (Fig. <xref ref-type="fig" rid="F10">10D</xref>) regularly rounded at posterior edge; genital segment as shown in Fig. <xref ref-type="fig" rid="F10">10C</xref>: spermatheca (Fig. <xref ref-type="fig" rid="F10">10C</xref>) curved in distal part and coiled in proximal part.</p></tp:treatment-sec><tp:treatment-sec sec-type="diagnosis" id="SECID0EEZBG"><title>Diagnosis.</title><p>See under <tp:taxon-name><tp:taxon-name-part taxon-name-part-type="genus">Ptomaphagus</tp:taxon-name-part> <tp:taxon-name-part taxon-name-part-type="sensu">(s. str.)</tp:taxon-name-part> <tp:taxon-name-part taxon-name-part-type="species">chenggongi</tp:taxon-name-part></tp:taxon-name> sp. n. above.</p></tp:treatment-sec><tp:treatment-sec sec-type="etymology" id="SECID0EVZBG"><title>Etymology.</title><p>The specific epithet is dedicated to Miss Ting-Ting Song, the first author’s former colleague (<named-content xmlns:xlink="http://www.w3.org/1999/xlink" xlink:type="simple" content-type="institution" xlink:href="http://grbio.org/institution/institute-zoology-chinese-academy-sciences" id="NCID0E2ZBG">Institute of Zoology, Chinese Academy of Sciences</named-content>, Beijing, China), who did important primary work on Chinese <italic><tp:taxon-name><tp:taxon-name-part taxon-name-part-type="genus">Leiodes</tp:taxon-name-part></tp:taxon-name></italic> Latreille, 1796 (<tp:taxon-name><tp:taxon-name-part taxon-name-part-type="family">Leiodidae</tp:taxon-name-part></tp:taxon-name>: <tp:taxon-name><tp:taxon-name-part taxon-name-part-type="subfamily">Leiodinae</tp:taxon-name-part></tp:taxon-name>).</p></tp:treatment-sec><tp:treatment-sec sec-type="distribution" id="SECID0E51BG"><title>Distribution.</title><p>China (Taiwan) (Fig. <xref ref-type="fig" rid="F12">12</xref>).</p></tp:treatment-sec><tp:treatment-sec><!--Section generated to contain objects referenced in tp:taxon-treatment.--><fig id="F3" position="float" orientation="portrait"><label>Figure 3.</label><caption><p>Habitus of <italic><tp:taxon-name><tp:taxon-name-part taxon-name-part-type="genus">Ptomaphagus</tp:taxon-name-part></tp:taxon-name></italic> (s. str.) spp. (dorsal view). <bold>A, B</bold> <tp:taxon-name><tp:taxon-name-part taxon-name-part-type="genus">Ptomaphagus</tp:taxon-name-part> <tp:taxon-name-part taxon-name-part-type="sensu">(s. str.)</tp:taxon-name-part> <tp:taxon-name-part taxon-name-part-type="species">chenggongi</tp:taxon-name-part></tp:taxon-name> sp. n. <bold>C–E</bold> <tp:taxon-name><tp:taxon-name-part taxon-name-part-type="genus">Ptomaphagus</tp:taxon-name-part> <tp:taxon-name-part taxon-name-part-type="sensu">(s. str.)</tp:taxon-name-part> <tp:taxon-name-part taxon-name-part-type="species">tingtingae</tp:taxon-name-part></tp:taxon-name> sp. n. <bold>A, C</bold> ♂ (holotypes) <bold>B, D</bold> ♀ (paratypes) <bold>E</bold> ♂ (line-art drawing). Scale bar 1 mm.</p></caption><graphic xmlns:xlink="http://www.w3.org/1999/xlink" xlink:href="zookeys-609-043-g003.jpg" position="float" orientation="portrait" xlink:type="simple" id="oo_98560.jpg"/></fig><fig id="F9" position="float" orientation="portrait"><label>Figure 9.</label><caption><p>Aedeagi of <italic><tp:taxon-name><tp:taxon-name-part taxon-name-part-type="genus">Ptomaphagus</tp:taxon-name-part></tp:taxon-name></italic> (s. str.) spp. <bold>A, C, E, G, H</bold> <tp:taxon-name><tp:taxon-name-part taxon-name-part-type="genus">Ptomaphagus</tp:taxon-name-part> <tp:taxon-name-part taxon-name-part-type="sensu">(s. str.)</tp:taxon-name-part> <tp:taxon-name-part taxon-name-part-type="species">chenggongi</tp:taxon-name-part></tp:taxon-name> sp. n. (paratype) <bold>B, D, F, I, J</bold> <tp:taxon-name><tp:taxon-name-part taxon-name-part-type="genus">Ptomaphagus</tp:taxon-name-part> <tp:taxon-name-part taxon-name-part-type="sensu">(s. str.)</tp:taxon-name-part> <tp:taxon-name-part taxon-name-part-type="species">tingtingae</tp:taxon-name-part></tp:taxon-name> sp. n. (paratype) <bold>A, B</bold> aedeagi (dorsal view) <bold>C, D</bold> aedeagi (lateral view) <bold>E, F</bold> paramere apices (lateral view) <bold>G, J</bold> aedeagal apices (ventral view) <bold>H, I</bold> right apicoventral piece of median lobe (ventral view). Scale bars 0.1 mm.</p></caption><graphic xmlns:xlink="http://www.w3.org/1999/xlink" xlink:href="zookeys-609-043-g009.jpg" position="float" orientation="portrait" xlink:type="simple" id="oo_98566.jpg"/></fig><fig id="F10" position="float" orientation="portrait"><label>Figure 10.</label><caption><p>
          <bold>A, B</bold> <tp:taxon-name><tp:taxon-name-part taxon-name-part-type="genus">Ptomaphagus</tp:taxon-name-part> <tp:taxon-name-part taxon-name-part-type="sensu">(s. str.)</tp:taxon-name-part> <tp:taxon-name-part taxon-name-part-type="species">chenggongi</tp:taxon-name-part></tp:taxon-name> sp. n. (paratype) <bold>C, D</bold> <tp:taxon-name><tp:taxon-name-part taxon-name-part-type="genus">Ptomaphagus</tp:taxon-name-part> <tp:taxon-name-part taxon-name-part-type="sensu">(s. str.)</tp:taxon-name-part> <tp:taxon-name-part taxon-name-part-type="species">tingtingae</tp:taxon-name-part></tp:taxon-name> sp. n. (paratype) <bold>A, D</bold> ventrites VIII (ventral view) <bold>B, C</bold> spermathecae and genital segments (ventral view). Scale bars 0.1 mm.</p></caption><graphic xmlns:xlink="http://www.w3.org/1999/xlink" xlink:href="zookeys-609-043-g010.jpg" position="float" orientation="portrait" xlink:type="simple" id="oo_98567.jpg"/></fig><fig id="F11" position="float" orientation="portrait"><label>Figure 11.</label><caption><p>
          <tp:taxon-name><tp:taxon-name-part taxon-name-part-type="genus">Ptomaphagus</tp:taxon-name-part> <tp:taxon-name-part taxon-name-part-type="sensu">(s. str.)</tp:taxon-name-part> <tp:taxon-name-part taxon-name-part-type="species">tingtingae</tp:taxon-name-part></tp:taxon-name> sp. n. (paratypes). <bold>A</bold> antenna ♂ (dorsal view) <bold>B</bold> pronotum ♂ (dorsal view) <bold>C</bold> protarsus ♂ (dorsal view) <bold>D</bold> protarsus ♀ (dorsal view) <bold>E</bold> protibia and profemur ♂ (dorsal view) <bold>F</bold> protibia and profemur ♀ (dorsal view) <bold>G</bold> elytral apex ♂ (dorsoapical view) <bold>H</bold> elytral apex ♀ (dorsoapical view) <bold>I</bold> ventrite VIII ♂ (ventral view) <bold>J</bold> genital segment ♂ (ventral view). Scale bars 0.1 mm.</p></caption><graphic xmlns:xlink="http://www.w3.org/1999/xlink" xlink:href="zookeys-609-043-g011.jpg" position="float" orientation="portrait" xlink:type="simple" id="oo_98568.jpg"/></fig><fig id="F8" position="float" orientation="portrait"><label>Figure 8.</label><caption><p>
          <tp:taxon-name><tp:taxon-name-part taxon-name-part-type="genus">Ptomaphagus</tp:taxon-name-part> <tp:taxon-name-part taxon-name-part-type="sensu">(s. str.)</tp:taxon-name-part> <tp:taxon-name-part taxon-name-part-type="species">chenggongi</tp:taxon-name-part></tp:taxon-name> sp. n. (paratypes). <bold>A</bold> antenna ♂ (dorsal view) <bold>B</bold> pronotum ♂ (dorsal view) <bold>C</bold> protarsus ♂ (dorsal view) <bold>D</bold> protarsus ♀ (dorsal view) <bold>E</bold> protibia and profemur ♂ (ventral view) <bold>F</bold> protibia and profemur ♀ (ventral view) <bold>G</bold> elytral apex ♂ (dorsoapical view) <bold>H</bold> elytral apex ♀ (dorsoapical view) <bold>I</bold> ventrite VIII ♂ (ventral view) <bold>J</bold> genital segment ♂ (ventral view). Scale bars 0.1 mm.</p></caption><graphic xmlns:xlink="http://www.w3.org/1999/xlink" xlink:href="zookeys-609-043-g008.jpg" position="float" orientation="portrait" xlink:type="simple" id="oo_98565.jpg"/></fig><fig id="F12" position="float" orientation="portrait"><label>Figure 12.</label><caption><p>Distribution map of <italic><tp:taxon-name><tp:taxon-name-part taxon-name-part-type="genus">Ptomaphagus</tp:taxon-name-part></tp:taxon-name></italic> species from Taiwan Island.</p></caption><graphic xmlns:xlink="http://www.w3.org/1999/xlink" xlink:href="zookeys-609-043-g012.jpg" position="float" orientation="portrait" xlink:type="simple" id="oo_98569.jpg"/></fig></tp:treatment-sec></tp:taxon-treatment>
